# Supplementary material for: ChAdOx1 nCoV-19 (AZD1222) vaccine-induced Fc receptor binding tracks with differential susceptibility to COVID-19
Source: Nat Immunol. 2023 Jun 15;24(7):1161–72. doi: 10.1038/s41590-023-01513-1 (PMC10307634; doi:10.1038/s41590-023-01513-1)
Supplement: Source Data Fig. 1 — Raw data. [file 41590_2023_1513_MOESM3_ESM.csv]

arm	SARS-CoV-2 614G	501Y.V2	covid
vaccinee	67	50	FALSE
vaccinee	69	50	FALSE
vaccinee	78	50	FALSE
vaccinee	132	50	TRUE
vaccinee	149	50	FALSE
vaccinee	204	50	FALSE
vaccinee	213	50	TRUE
vaccinee	238	50	FALSE
vaccinee	292	50	FALSE
vaccinee	314	50	TRUE
vaccinee	414	50	FALSE
vaccinee	450	77	TRUE
vaccinee	498	50	FALSE
vaccinee	527	50	FALSE
vaccinee	665	92	FALSE
vaccinee	1223	50	FALSE
vaccinee	1741	161	TRUE
vaccinee	2113	59	FALSE
vaccinee	2500	50	TRUE
vaccinee	67	50	FALSE
vaccinee	69	50	FALSE
vaccinee	78	50	FALSE
vaccinee	149	50	FALSE
vaccinee	204	50	FALSE
vaccinee	238	50	FALSE
vaccinee	292	50	FALSE
vaccinee	414	50	FALSE
vaccinee	498	50	FALSE
vaccinee	527	50	FALSE
vaccinee	665	92	FALSE
vaccinee	1223	50	FALSE
vaccinee	2113	59	FALSE
vaccinee	132	50	TRUE
vaccinee	213	50	TRUE
vaccinee	314	50	TRUE
vaccinee	450	77	TRUE
vaccinee	1741	161	TRUE
vaccinee	2500	50	TRUE
