# Supplementary material for: ChAdOx1 nCoV-19 (AZD1222) vaccine-induced Fc receptor binding tracks with differential susceptibility to COVID-19
Source: Nat Immunol. 2023 Jun 15;24(7):1161–72. doi: 10.1038/s41590-023-01513-1 (PMC10307634; doi:10.1038/s41590-023-01513-1)
Supplement: Source Data Fig. 2 — Raw data. [file 41590_2023_1513_MOESM4_ESM.csv]

pid	group	IgG1_WT.S	IgG1_B.1.351.S	IgG1_WT.RBD	IgG1_B.1.351.RBD	IgG1_WT.S1	IgG1_WT.S2	IgG3_WT.S	IgG3_B.1.351.S	IgG3_WT.RBD	IgG3_B.1.351.RBD	IgG3_WT.S1	IgG3_WT.S2	IgM_WT.S	IgM_B.1.351.S	IgM_WT.RBD	IgM_B.1.351.RBD	IgM_WT.S1	IgM_WT.S2	IgA_WT.S	IgA_B.1.351.S	IgA_WT.RBD	IgA_B.1.351.RBD	IgA_WT.S1	IgA_WT.S2	FcR2A_WT.S	FcR2A_B.1.351.S	FcR2A_WT.RBD	FcR2A_B.1.351.RBD	FcR2A_WT.S1	FcR2A_WT.S2	FcR3A_WT.S	FcR3A_B.1.351.S	FcR3A_WT.RBD	FcR3A_B.1.351.RBD	FcR3A_WT.S1	FcR3A_WT.S2	FcR2B_WT.S	FcR2B_B.1.351.S	FcR2B_WT.RBD	FcR2B_B.1.351.RBD	FcR2B_WT.S1	FcR2B_WT.S2	FcR3B_WT.S	FcR3B_B.1.351.S	FcR3B_WT.RBD	FcR3B_B.1.351.RBD	FcR3B_WT.S1	FcR3B_WT.S2
1-20000	Vaccinated COVID-19-	7193.25	11206.25	14093.5	8020.75	5572.75	8135	15850.25	10915.25	16183	9500.5	9830	16407.75	17595.5	11426.5	71006	62947	14809.75	96152	7247	5426.75	9992.25	7520.25	5900.5	7426.5	5906.75	255065	8026	7040.75	4755.25	4422	39629	239696.5	70882.75	9340	20709.5	9156	10312.5	19911.5	24070.5	8716	7684.75	9250.5	5030.5	4461.5	5200.5	5301.75	4301	3887
1-20005	Vaccinated COVID-19-	9571.5	33114.25	21924.25	8447.75	7450	9117.75	36050.5	39733.25	37362	26321	24897	29663.5	23769.75	9931.25	33227.25	18927.5	9009.5	100456.5	9645	6932.5	11994.5	8904.5	5290	27722	5114.25	204445	4941	6112.5	4135.25	4152	28895.5	292791	48499.5	10964.5	21671.5	8605.75	4279.5	3771.5	3573.25	5218	3718.5	3601.75	5125.5	15662	5187.75	6472.25	4649	4766.25
1-20017	Vaccinated COVID-19-	5513.25	7681.25	6861.75	7077.25	4335.5	7664	6290	4224	6556	6584.5	4291.5	6491.25	15607.5	5174	15717.5	12181.5	6791.25	29364	5601.25	4477.5	7026.5	7177	4406.25	7408	4875.5	21555.25	4737	5917.5	3926.25	3945.75	6985	26369.5	8222	7471.25	4804.75	7334.5	4281.25	3620	3455.75	5243.25	3732.75	3653	5455.25	5667	5118.75	6142.75	4724.5	4644.5
1-20053	Vaccinated COVID-19-	8275	12429.5	10041.25	7440	5019.5	11412.75	23776	18183	17111	9768.5	9552.75	23552.75	98389.75	8104.75	47005.25	40691.25	8183.5	61487.75	28958.5	9974.5	26818	11513.25	7281.75	18828	5121.25	77373	4770.25	6104	4044.25	4140.5	26420.75	137054	15496.5	8915	5909	13964.5	4511.25	3703	3505.5	5317.75	3804.5	3575	5832.25	6247.75	5877	6323.75	4456.5	4725.5
1-20055	Vaccinated COVID-19-	48139.5	54620	128858.5	16947.5	34524.5	26018.5	152933.5	165043.5	63576	15301.5	32475.5	1025645.5	149410.75	230782	51846.25	51079	13046.5	172354.5	18759.25	15783.75	25675.5	15245	10376.75	51768	79268.5	494456	153352.5	8253.75	27151.5	132537.25	341581	560602.25	505779	48019.25	237835.5	331222.25	4303	3662.75	3566	5433	3702.75	3267.5	60332.75	101741.25	84745.75	7715.5	17956.5	299218.25
1-20084	Vaccinated COVID-19-	13318	30696.5	61245	13146	16416	9597	22214	27914.5	28256.5	15739	15706.75	19155.5	23785	10782.75	56065.75	22207	14480.5	80699.5	10962.25	7038.25	15349	10655	7595.25	16701	7047.5	264399.25	29099	7378	6766	4672	55043	371610	283574.75	27840.5	113710	10971	4349.75	3820.5	3831	5508	3937.5	3706.25	5793.25	15714.5	17807	6748	6045.75	4810.5
1-20089	Vaccinated COVID-19-	39884.5	72139.75	63090.5	10214.5	18956.75	14922.5	46382.5	56175	33246	16582.75	21980.5	93078.25	37831.5	20136.75	40126.5	36863.5	22636	92468	31223.25	34367.75	10708.25	8560.5	7936.75	80045.25	32113.5	519755	28619.5	5939.5	9311.25	4676.75	293322	688398.5	329781.5	20975.5	186799	29714	4123	3864.5	3819.25	5174.75	3774.25	3669.25	21919.25	85149.25	28507	6607.5	8910.5	4786.25
1-20102	Vaccinated COVID-19-	80331	96680.5	183489	33669	62567	20260	24628	28535.75	28084.25	16799	16152.75	31963.5	29560	10024.75	32808.25	27018.5	8726.75	45452	13243.5	7817.5	20323.75	13257	9083	11008.75	96979.75	638869	246726.5	15580.75	88066	5691.5	479844	795809.5	672473.25	145625.5	458550.5	39039.25	4252	3639.25	3583.75	5307.75	3906.5	3619.25	53043.25	94131.25	120555	9676	46439.75	5014.25
1-20105	Vaccinated COVID-19-	45452	61177.5	134296	20357.75	30496.25	28528.25	102046	76413.5	163202.5	43281	63083.5	97353	37863.25	23104.25	50131.5	31210.5	17148.75	106779.25	34776	22545	67179.5	31140.25	21358.5	33015.25	77609.25	511957.75	314204	24652	50547.5	12919	380368.75	634592.5	677712.5	94127	365513	121343.5	4362	3763.5	3644.75	5305.5	3700.25	3632	39120.5	55961.75	132948	15663.25	23937.75	10166.75
1-20115	Vaccinated COVID-19-	10333.25	18733.5	33454.25	10550.25	8743	114074.25	15730.5	11833	23910.25	13060.5	10696.25	16185.25	20902	7109	57376.5	41881.25	10588.5	49453.5	9104.5	4901	15523	10735.25	5227.75	14672.25	12280.75	177242	40762	12277.25	6267.75	60746.25	23713.75	133521.5	97610.5	14033	22336.5	303829	14554.5	13620.25	52730.5	12762.75	7477.5	98371	6156	4242	12284.75	7385	4798	14892
1-20133	Vaccinated COVID-19-	7212	8832.25	12010.75	7692.75	4943.25	11171.5	12231	12105.5	11911.75	8335.5	8635.5	32002	14236	8281.5	23513	26869.5	8493.5	75385.75	16289	8301	12895	8728.75	9099.5	29517.5	5579.25	58076.25	5120	6194.5	4383.25	7171.25	17211	69363	21859.5	7682.75	7510.5	13637.5	4272.25	3685	3645	5370.25	3668	3732.5	5863	6471.25	6087.5	6181.5	5489.5	6449
1-20155	Vaccinated COVID-19-	53769.5	76761.5	136587.75	17501.5	47785	15772.75	170761	67651.25	303496	17335.25	230644.5	71553.25	23916.75	13187.75	24442.75	24256.5	10889	206149.5	20853.25	19005.5	69370.75	16544.75	24818.5	37490.5	75428.25	536326	238715	7214.5	88408	4815.5	438110.5	779011.75	695190	52862.5	519079.5	22850	4375.5	3758.5	3568	5402.5	3666.5	3701.25	47302.5	77978.75	129662	6605	46862.5	5088
1-20163	Vaccinated COVID-19-	16054	24836.75	27479.75	9204	8939.5	205827	17423.5	35594	10973	9930.5	9410.25	53146	41930.5	46962.5	17123.5	14156.5	11303.5	191206.25	11624.75	8285.5	45552.5	9072	7583	25504	6600.75	278125.25	8125.25	6180	5331.25	271731.75	109011.75	426584.25	139965	13875.5	58139.5	775229	4503	3573.5	3288.5	5128.5	3754	3474.75	6516.25	17142.75	7858.5	7125.5	5767	144783.25
1-20166	Vaccinated COVID-19-	42176.25	101399.75	170589.25	18011.25	54710	42756	21678.75	30063.25	20154.25	11485.75	15737.75	73346.5	30712	24234.5	65276.25	44299.25	26490.75	81168	11339.5	8688.75	17506.75	9872.5	7654.5	20364.5	27135.5	622082.75	202756	8915	52855	7645.5	248099.25	742967	640378.5	69545.25	347879.5	87196	4309.5	3569.5	3526.5	5226	3717.5	3530	19474.5	101708.25	113656	7490.75	31926.5	7088
1-20174	Vaccinated COVID-19-	31483	53645	46037.25	10071.5	10996.75	16688.25	16538.75	12411.25	18759.75	11103.5	9389.75	17700.25	81961.5	51243.25	100892.75	78693.5	50165.75	204585.5	23646	14857	17139.75	11736.75	8404.5	13850	11394.5	344973.5	13761	6946	5001	5025.5	174701.5	466259.25	144018.75	15305.75	52228	17499.75	4409	3586	3628.75	5492	3481.75	3501.5	10223.25	30934.75	10408.75	6481.25	5141	5649.5
1-20180	Vaccinated COVID-19-	114063.5	150099.5	166967	15386.75	54905	240367	93617.5	212790	28287.25	10468.75	58792.25	99583.25	208210	213570	296222	89771	150683	286483.5	21081.5	35122.25	11200.5	8790.5	7551	26921.25	261807.5	860611	209291	6777.25	62397.75	206365.25	615397.75	898101.75	575493	40020.75	391159	779436	4248.5	3560.5	3490.5	5109.5	3715.75	3525.25	119090.5	228083.5	126483.75	7347	40947	128241.5
1-20181	Vaccinated COVID-19-	46343.25	65650.25	128367.75	16593	39545.5	14364	170509.5	63701	317134.5	17583.25	231869.75	64677	22965.25	12616.25	23258.5	21253.5	10660.25	179955	19747.75	16989.5	69397.25	15855.75	24458.75	36087	79834.5	535851.5	292121.5	7512.25	98294.75	4913	371135	690308.5	690541.5	35183.75	433625	20604.25	4356	3695	3525	5323.5	3639.25	3706.5	55969.5	74512	137974.75	7457.25	52410.25	5130.5
1-20187	Vaccinated COVID-19-	51516.75	84722.5	102204.5	12274.5	24085.75	251962.5	52955.5	60012.5	23651.5	10884	80815	28014.5	21096	8931	36889.25	48947	11171	96175	16300.75	13169.5	16964.25	11637.25	8639.25	37147.25	34604.25	564135	57876.25	6089	17121.5	315329.75	287094.5	640640	434430.75	27492.75	238541.5	905333	4246.5	3631	3746.5	5605.5	3848.5	3717.75	22910	79756.75	38430.5	6226.5	10351.75	144887.5
1-20189	Vaccinated COVID-19-	16789.5	25478.25	33493.5	10364.5	8379	30094.75	25770.75	29839	20723.25	11110.5	13799.25	54350.25	17875.25	17445.25	27643.5	26827.5	12817.75	76817	147034	8247.75	12809.25	11409.5	37012.25	112987.5	8735.5	201190	11450	6515.75	5143	7523.75	160844	406621.25	185880.25	15419.5	57820.25	147435.25	4282.75	3616	3435	5338.5	3697.5	3552.5	7378	9528.75	8396.5	6257.75	5035	6498
1-20191	Vaccinated COVID-19-	28469.5	63504.5	92152.75	11821.5	24713.25	44271	140712.75	170397.75	24423.5	10616.75	263261	24974.75	54831.75	154206	153190.5	32377.5	35201.5	145764.5	31749.5	40308	16782.25	11610.75	18915.25	30696.75	11247.5	453607.75	25737.5	5992	22187.75	5551.25	174837	529599	330605.5	17537.25	278749.5	83372.75	4360.25	3616.5	3562	5413.5	3895.75	3494.75	12659.25	38390.75	26120.75	5898.75	23831.75	5491.25
1-20193	Vaccinated COVID-19-	6613.25	9630.75	10512	7805.75	4998.75	9826	9761	5295.25	14649.5	8840	5226.25	53765.25	16447	13471.5	14538.5	12170.5	7170	146422.5	8915.75	5839	13411.75	8851	5584	26637.25	4972.5	31748.25	5247	6110.75	4232.75	4469	12691.5	37695.75	12586	7968.5	5821.75	7978.75	4289.75	3665.75	3718.5	5530.75	3868.25	3664.25	5789.75	6221	5145.25	6337	4733	4871.5
1-20195	Vaccinated COVID-19-	12839.75	20266	26933.5	8084	7643	11858.25	20069	42708.5	12764.5	7431	19357	13577	17839	15188.5	17038.25	21770.75	14712.25	70790.25	9321.75	9280.75	14179	16114	5828.25	15475	6568.75	231516	8118	5814.25	4510.75	15335	84702	394798	129405.5	10140.5	52414	21841.5	4201.75	3724.5	3563	5340	3717.25	3600.25	6144	11311	6531	6789.25	4544.75	9796.75
1-20214	Vaccinated COVID-19-	22273.25	16488.75	20422.75	8801.5	8000.75	17290.5	15535.25	11592.25	15371.5	7334.5	11188.5	20180.5	16459.5	7285	57071	183918.25	9505	161085.75	14129	8838.25	8192.75	8793	5924.5	84962.25	11086.25	235202.25	7194.75	6683.5	7409	6859.25	101330.5	174790	46766	9346.25	24714.25	24678.75	22215.25	13412.75	13149.75	8018	8647.5	11518.5	5050	4371.5	4470	5588	5049.5	4341.25
1-20215	Vaccinated COVID-19-	257426.25	433276.5	475817	82617.25	257671.5	188966.5	62066.5	74148	39425	17893.5	50082	62057.5	96385	83230.25	61054	83668.5	100260.75	161070	51945	85378.25	14916	13091	11528.5	450749.5	595499.5	1338039	1055676.75	74580.5	684335.75	71436.5	823523.25	1161148	1175951	480040.75	939079	542369.75	4340	3703.5	3596.5	5265	3721.5	3738	148956.25	335644.75	288201	27075.5	172862.5	38758.5
1-20231	Vaccinated COVID-19-	16302	24784.25	56662.5	9953.5	12327.25	10423.25	56623.5	62249.5	36202.75	12954.5	24605.5	42697.75	28697	19096.5	24330	28426.5	11037.25	113089	15885.5	23509	21973.25	14336.5	17769	17583	6807	195966	16490.25	6069.75	5413.25	4417.75	83462	344585.5	217517.5	11918.5	64781.5	8649.75	4353.25	3896.5	3764.5	5415	3654	3768.75	7454.5	13501.5	21055.75	6768.5	6293.5	5085.5
1-20250	Vaccinated COVID-19-	9935.5	10285.5	23714	9329.25	6069.5	10351.25	6943.75	4629	7032.25	6586	4643.75	5764	32160	7934.75	47724.5	31789.25	11688.75	86858.25	7682.25	5446.5	9709.75	8864.75	5725.25	75094.25	6221	66446.5	10474.25	6692.25	4334.25	5139.5	24712.5	103942	60519	12204.75	11144.25	9829.25	4330	3597.25	3612	5169.75	3820.5	3694	5783	5583.5	6582.25	6812.25	5080.5	5469
1-20252	Vaccinated COVID-19-	10669.75	24086.5	31342.5	9019.75	9105.5	20619.25	18053	20398.25	19301	11741.25	12697.5	11766.25	24229	17178	98868.75	65308.75	14464	108404.5	33969.25	8118	11409.5	8125.5	9794	36378	5638	243731	9923.75	6268.5	5122	6387.75	52596.25	365340	170724.75	15488	67410.75	80019	4185.5	3600.5	3531.25	5219.5	3504.5	3714.75	5648.5	10004.25	7284.5	6269	4931	5583
1-20256	Vaccinated COVID-19-	32395.75	31878.75	43867	9953.25	12094.25	41558	203618.5	159974.25	29619.5	13629.5	20643.75	369427.25	49740.25	17717.5	73478.5	17407.5	52226	23700.25	10282.5	5937.5	17059.75	10019	6075.5	14604.5	21465.25	287444	9943.5	6430.5	4876	8664.5	266756	387816.5	116357.5	14811	35912	153643.75	4340	3478	3413	5199.25	3789.5	3604.25	15618.25	19162.5	8099.5	6148.75	4898	7644.75
1-20265	Vaccinated COVID-19-	13102.75	19804.5	14167.5	7426	7082	94746	30475.5	30198	18914	11406	14811.75	88040	32293.75	19159.25	41092	58725	18779.25	201268.25	40728.5	77875.5	194020.75	142981	46120	38770	5539.5	163886.25	4864.25	6054.75	4205.5	17848.25	72008.25	268855	36858.5	7952	17074.75	331028	4328.5	3730	3630.75	5373.25	3796	3783	12956.25	16604.75	11502.25	13171.5	10969.75	45933
1-20268	Vaccinated COVID-19-	19985.5	39949.25	32317.75	8971.25	9732.75	12766.25	48818	77871.5	28126.5	12239.75	16429	369992.25	14170.5	15043.75	14199.25	12058.25	7516.5	34207	49402	77800.25	37470	19439.25	21288.25	45645.75	10312.25	384785.5	7446.75	6247.5	4746.75	5073.5	173128.25	576754.75	155276.75	17683.5	55523	97118	4560	3632.5	3748.5	5195.5	3664.5	3557	10171.25	47662.75	8772.5	6748	5653	6587.25
1-20275	Vaccinated COVID-19-	47038.5	101634.25	42912.75	9811.5	14861.25	47419.5	35433	36749.5	33343.5	16732.5	17561.5	170042.75	74039	86953	104720.25	70886.25	46525	40552.5	14329.5	13634.5	19705.25	11967.5	8885.75	32268	37113	687756.5	10491.75	6322.25	6046	10578	282521.5	750921.25	174176.75	15270.25	132081	181224	4462.5	3562.25	3548	5272	3799.5	3729.5	31066.25	138440.5	12044.75	6827.25	6842	9656.75
1-20279	Vaccinated COVID-19-	94518.5	229713.75	255678.75	25441.75	113214.5	30779	145186.75	69956.75	29456	10347.5	17715.75	170445	31698.5	19614	35509.75	29263.75	20503.5	68809.5	22806.75	19536.25	32027	8974	12877	54537.25	132227.5	717187	365702.5	7855.5	144821.75	4998.5	536523.75	870973.25	809706	109258.75	582067.25	73805.25	4367	3584	3742	5443.5	3794.75	3498	49364.75	104323	117222.5	6712.5	51369.5	5283
1-20282	Vaccinated COVID-19-	6370.25	9603.25	16216	8201	5704.25	9410	12910.5	8249.25	10605	8461.5	6712.75	13669	17833	6778.5	35519.5	10864	22542.5	70033.5	6276.75	4705.5	7549.75	7091.25	4817.75	10324	5089.5	43010.75	4998	5805.75	4461.25	4616.25	9385.75	54879.75	37028.5	8608	10510.25	8019.5	4404	3738.5	3562	5489	3709.5	3610.5	5090.25	5860.5	5145	5719.75	5043.5	4993.5
1-20283	Vaccinated COVID-19-	42675.25	57530	159541	14057.25	43779.75	10402.75	28915	33163.5	24665.25	10562	17674.5	32421.75	26301.25	13776	68415.25	30709.75	32682.75	70209.5	34908.5	11903.75	146487.5	14052	45164.25	32281.5	23505.25	391840.75	149576	6537.25	23577.75	4185	252664.5	583981	555386	38618.5	320853	9793.25	4316.5	3673.5	3475.5	5224.25	3806.5	3702	15896.25	34415	89318.75	7094.5	18394.5	5990
1-20294	Vaccinated COVID-19-	17247.25	43952.75	38122.25	11420	10462	53051.5	25981.75	31487.75	14470.25	9756	11633	27076.75	26392.5	13886.5	22773.25	15595.75	12184.25	113129.25	9892	9009.5	20319	11174.5	8764.5	11597.5	10279.5	445479	15833.25	7351.75	5543.25	14195.75	108146.25	457118	156035	22446.25	57921.25	194719.5	22846.5	134554.75	54220.25	10504.5	10553.5	43377.25	5708.5	15429	7975	5815.5	4288.25	5731
1-20299	Vaccinated COVID-19-	40062.5	86833.5	146402.5	17382.75	43564.75	15888.25	52790	144946	18127	8601.75	20425.5	28482.75	42563	11786.5	22544.5	15492.75	12708.5	76540	8503	10415.25	13187	8083	8268.25	155158.25	27718.25	667040.5	171479.25	6643.75	42586	3982.25	225624	694345.25	549181	31330.75	288273	18985.5	71046.5	341833.25	476959.25	9279.25	100231.25	9458	11220.25	59935	78646	5803	10152.5	3759
1-20315	Vaccinated COVID-19-	14094.5	19463.25	34882.25	10103	10144.5	9805.25	24294.75	23998.25	17260	10234	13110	26741	9525.75	6436	13903.5	11146.5	7662.75	62670.5	8165	6084.25	7359.5	7234.5	4930.25	9681	29824	525923.75	83776.5	6653	18440	9981.5	212682.75	522065.75	334313	27630.5	178039.75	13926	80861.5	149226.25	243015.25	8778.5	40997.75	15115	12547.25	17825.5	31542.5	5782.25	6728.5	6267.75
1-20330	Vaccinated COVID-19-	7761	11751.75	8799.5	7541.75	4859.5	8312.5	28854.75	20522.5	11580.75	8237.5	8960.5	50079.25	19182.75	13069.75	9468	10149.5	5835.25	26209	10567.5	10832.75	8864.5	7478.5	4686.75	14467.75	6764.5	287713	4854.5	5959.5	4341.5	4404.75	80756	261882.5	23607	8490.5	10120.5	21149.25	21930	27634.25	12116	8957	6755.5	9324.25	5703.25	5867.25	4571.5	5600.75	3837.25	3664.5
1-20339	Vaccinated COVID-19-	15054.5	22335.75	31979.75	10411.5	8099	11768.75	30740.5	40717.5	26347.5	15719.75	18171.5	17147	53539.75	7513	36486.25	27074	12843.75	99922.25	10110.5	4642	14873.25	10050	5611.5	8610	9053	330661	19850.25	9036.5	5588.25	4787.25	51876	268855	81939	13501.75	21441	13080	15841.25	28533.75	41475.75	11027	8395.5	9902.25	5256	4835.75	7413.5	6078.5	3965.75	3956.5
1-20376	Vaccinated COVID-19-	11410.75	19394.25	29472.5	9031	7463.25	8215.75	12484.25	13651	18082.75	9303	10929	7863.25	20466	9868	35827.25	26174	8634.5	72164.5	9092.75	4912.25	14745	8756.75	5461.5	16511.5	16441	487457.5	45245	8130.5	10558.25	6406	132607.75	508998.75	264910.75	18214	94673.75	13164.5	36457.5	149727.25	133742	9810	17575.5	12294.75	7380.5	15285	19981.25	6101	5488	4434.75
1-20390	Vaccinated COVID-19-	32978.5	78887.25	100292.75	16641.75	28488.5	403385.75	18327.25	19571	16180.25	10624.25	11519	24762	128123.5	50578.5	79236	57072	28865.5	235274.75	16861.5	8530.5	32230	9486.5	19412.5	35877	20634.5	669729.75	73650	8028	18599.5	608817.25	169508	710475.5	386914.5	31247.5	193577.5	989593.25	43973.75	237110.75	195280.25	9469.25	44407.75	926777.25	8475.25	42198.5	29640	5787.5	7122.5	242458.5
1-20398	Vaccinated COVID-19-	10014	10092.75	9762.25	7837	4914.5	59295.5	8476.5	10856.25	8626.5	6615.5	5134.5	630773.5	17274	7526.5	22652	16580.5	11561	126757.5	19965.5	8081.5	12262.5	10391.5	6449.75	51615.5	4925.5	41088	4782.5	5785	4063.5	73466.25	35905.25	61092.75	11746	9274.75	5947.5	520011.5	4298.5	3563.75	3574	5387.5	3926.5	3476.5	5650.5	6405.25	5074.25	6371	4550	51909.5
1-20399	Vaccinated COVID-19-	266278.75	512386.25	670746	144700.75	343095.5	290827.25	164786.5	305080.25	113465.5	47830	92257	1967650.75	130292	171342.75	182899.25	86605.25	98402.75	873138	18024.5	29397.25	17543	17384	9046.25	43051.5	676357.5	1525883	1454577.5	145275.5	948889.75	1064201.75	857419	1255864.75	1245208.5	603013.25	1051924.25	1185773.5	4471.75	3803	3677	5495.75	3814.25	3849.25	216120	527311.75	528275.25	70956.75	288348	368217.75
1-20444	Vaccinated COVID-19-	18725	109419.5	51450.5	12714.75	16253.75	23850	24878.5	34641.5	26072.5	12748.5	19640.5	22871	22430	14505	79598.5	57510.75	12725.75	221874.25	9703.75	6834.25	12687.5	9589.5	6209.75	29964.25	12809.25	827554.25	35779	7450	13620.75	5233.25	92663.75	789591	216320.75	20201.5	114615.5	36500	17490	341862.5	67438	9397.5	14126.25	8431.25	5251.75	44318.5	7577	5721.5	4562.5	3816.5
1-20453	Vaccinated COVID-19-	6175.75	10672.75	8182.5	8017.25	4785.75	11465	6282	4392.25	6531.5	6694.25	4406.5	6775	11211	5499	18504	27777.5	6173.25	52798.5	5974	4719	7518	6292.5	3794.75	15932	5019.5	79908	4879	6209.5	4119.75	4166	7070.5	28749.25	7086.5	7496.5	4910.5	8917.5	7733.25	6799	11724.75	8661	6382.5	7901	4340.75	3981.25	4203.5	5657.75	3834.5	3527
1-20457	Vaccinated COVID-19-	89901	120841.25	118927	17528.5	34454	54364.75	31713.25	30036.25	11447.25	9845.5	8368.5	229312.25	17383	9108.75	23640.75	106251	9058.5	161604.75	9027.25	7092.5	16388.25	9810.5	7903.75	29477.25	149693	824294	91066.75	7236.5	22253.25	18858.25	453937.5	823879.5	431477	37453.75	205122.75	223511.5	329191.5	516499.75	241601	8995.75	44137	47182	46972.5	71272.5	25134.25	5797.5	6846.75	5759
1-20469	Vaccinated COVID-19-	117457.25	301540.25	266593.25	30872.75	120316	32463	59752	155148	71695.5	22908.5	46542	137385	28908.5	31815.25	68530	41138.25	32354.25	49315.25	52451.5	47565	8966.25	7310.25	6233.25	103995.5	201843	1279220.5	394665.5	12172	212843.5	6393	521744.75	1134934.5	747428	103240	609309.5	98842.75	389921.25	1040906	797005.25	17163.5	423172.25	12543	50473	222484.75	100110.75	6288	57187.5	3841.75
1-20480	Vaccinated COVID-19-	7287.75	26397.5	17988.5	10860.75	5932.5	9751.75	72391.25	60964.5	65431.25	13056	42845	54905.5	36939	15910.75	60125	43648	11870.25	192282.75	7642.5	6521.25	13440.5	9515.5	6208.5	27000	5061	274645	5261.75	6170.5	4045.5	4041.25	21640.5	287971.5	57141.5	17611.25	13134	10717.5	8024.75	22672	15078.5	8670.75	5523.25	8632.5	4663.5	4462.5	4561.75	5738.75	3731	3598
2-21003	Vaccinated COVID-19-	42041.25	44672.5	120273.75	12976	29241.5	132738	102158	101898	54464	25332.5	20117.75	2083000	48279	26671	145018	126850.75	46346.5	61448.5	16046.25	9300.5	21753.75	11822.25	10174.5	27049.25	49056	414392	99936.5	10633.25	15915	742466	262345.5	584619.5	420705	18763.25	168050	1101719.5	4358.75	3747.75	3556.25	5279	3905	3751.75	27093.5	36515	64618	8756.5	10604.5	278043.25
2-21045	Vaccinated COVID-19-	15492.25	24926.25	42500.75	8066.25	11616.5	15919	49836	36812	20409.75	7133.5	14843.5	170263.25	98638.25	15558.5	119874	124276.5	24962	170468.5	10809	12570.25	10969.5	8590.5	6436.75	15481.25	7570	259943.5	9988.75	6189.75	4792.75	4636	121691.75	473048	168867.5	8575.5	59320.5	47086.25	4407	3765.25	3614.5	5501.75	3916.5	3742.5	7623.25	21062.75	13167.5	6881.5	5112.75	5362.5
2-21050	Vaccinated COVID-19-	6519.5	8979.75	9068.5	7730	4994	7590.75	35455	16946.75	48036	23586	14943.75	20809.75	28614.25	14841.5	54066	36258.5	25188.25	40800.5	31445.75	10203.75	43944.25	22858.5	12787.25	29661.25	13946.5	534430.75	31452.5	10030.5	18057.75	7230.25	67313	655942.5	70450.5	14664.75	271809	10755.5	4294.75	3784.5	3615.75	5070.75	3693	3488	10648.25	82691.5	22569.25	8883.5	13806	6353
2-21061	Vaccinated COVID-19-	110495.5	173262.25	244084.25	40510	78776	1119541.25	660453	774472.5	71339.5	34588	39719.75	399513	201872.75	55874.5	508213.5	55209	315804.25	98145.5	43056	26681	65720.75	38542	30437.75	109549	752239.5	1228937	475698	42830.25	157441.75	2027029.75	786053	949653.75	843550	256114.75	610327.5	1977406	4298	3683	3646	5149.75	3714.5	3475.75	134693.5	214591.75	117052.25	15544.25	42389.75	692289
2-21066	Vaccinated COVID-19-	48605.75	97361.75	130252.5	18466	45323.5	13002.5	44558.5	78808	39865	19648	32230.75	62561	84290.25	21492	361809.5	75872.75	170152.25	145303	11453.5	8188.25	22079.25	11472.25	10276	15031	53045.25	677323.5	193160	8223	55254.5	4807.5	307522.25	681045.5	568918	55441	338770.5	18539	4275.5	3600	3396.5	5290.5	3704.25	3657.5	19858.5	73554.5	55213.75	6805	19553.25	4693.5
2-21073	Vaccinated COVID-19-	6458.5	10943	13704.5	7560.25	5291.5	12302.5	10147	8030.75	10382.75	15871	6823.5	8235.25	27576.25	12397.5	76756	46068.75	11291.75	132904.5	7946.25	4842.75	13020.5	7758	5134.5	16773	5016	60523.5	5196.25	6078.75	4761.75	4813.5	11835.5	90512.25	30552.25	8948.5	10233.75	20322.25	4243.25	3633.5	3417.25	5603.25	3827	3463.5	5059	5924.75	5343.5	6412.25	4909	4761
2-21080	Vaccinated COVID-19-	230758.5	374183.25	513736.25	91609.25	258600.5	732570.5	47689.5	80299.5	26988	13714.5	20398.25	85077.75	40122	30984.75	74446.5	114237.75	23783.25	306559.75	11717	10760.25	17087.5	12297	9204	15632.5	605895.5	1313212	1062795	78421	602522	1106358.25	765887.25	1173882	1231497.5	473537	938175	1533573	4451.5	3606	3614.75	5300.5	3651	3548.5	213312	493508.5	497956	47223.25	240474.25	472923.75
2-21102	Vaccinated COVID-19-	211627.25	315090.75	272538	53695.5	127439.5	108402.5	213233	226867	52036.75	32377	50156.5	265102.25	160252.5	44591.5	225467.5	40528.5	217551.75	47330.25	20258.5	26327.25	16093	9406	12025.5	74155.75	663000	1447202.5	634038.75	50213	383978.25	55187.25	726773	1196523.5	827536	199124	650125	274087.75	918575.5	1179402.5	890295.25	78661.75	541483.5	96313.5	234266.5	309373	110941.75	9229	79787.75	11645.5
2-21106	Vaccinated COVID-19-	12969	21235.25	40684.75	9287.75	9758.25	11773	28424	33701	28631.75	15188.5	19088.75	32052.5	50239	15650	69391.75	88838.75	24835.75	288978.5	27489.75	7280.75	13554.75	10370.75	8937.75	26169.25	6572.5	180669.25	12105.25	6406.5	5121.25	4535.5	66092.5	281939.75	163228.75	14171.25	59637.5	18384.25	4225	3666.75	3642.5	5549.25	3829.25	3767	5582.5	9852.5	8902.25	6382	4974	4764
2-21109	Vaccinated COVID-19-	117701.5	129356.25	221192.25	35934.25	76384.25	32051.25	29988.5	40000.5	30331.5	17088.25	19629	24326.75	18425.5	9598	33192.25	16658.25	8368.5	53887.5	25890.25	13966.75	32689	15738.5	9878.75	55222	48295.5	514954.5	103560.25	9246.75	15919	5912.5	251005.25	482002	389972	29068.75	157042	20299	126410.75	134892.25	249357	11088.5	36154.75	10249	19369.5	12916.5	36683.5	6122	5802.25	3672.5
2-21115	Vaccinated COVID-19-	87724	105951.5	327329	35220	139484.5	48081.25	38285.5	31624.75	26692.5	13220	22703	23780.75	27335.5	15188.5	57997.5	47592.5	9976.5	74826.25	6678	5181	7319	6801.5	5320	10377.25	38097	461219.5	408006	6936	115231	4449.25	211949	485819.25	560786	29413	361677	44379.25	78340	120890.5	747660	9579.75	259527.25	14147.5	12229.75	14380	209286.75	5775.5	50643.5	3839
2-21119	Vaccinated COVID-19-	59663	109180.5	45914	9956	12376.5	20734.75	22657.25	34358.5	19417.5	11652.25	19404.25	12411.25	17591.5	9466.75	13388	11917.25	6402.25	47560.75	21041.5	8137.75	8216.5	24152.75	5729	25450.25	43516.75	627837.5	7297	6120.5	5172.25	39314	293210	720752.25	139954.5	13169	65150.5	30724.5	4499.5	3762	3793	5409.5	3743	3601.75	37249.5	126166	9191.75	6609.25	5560	24357
2-21120	Vaccinated COVID-19-	77595.5	150873.75	216293.5	34200.5	85391.5	37435	47932.75	66132.25	61721.5	26122.5	34513.25	188493.5	226098	20856	141939.75	204383.25	32532	480595.75	54127	8307.5	24409.5	18241.25	17637	83317.75	138730	881276.5	379560.5	25833.5	135329.75	48816.25	467431	963646.75	798269.25	127175	531759.5	151645	4274	3699.25	3542.5	5316.75	3794.5	3629.75	74524	225647.75	189891.75	14239	90267.75	30325
2-21136	Vaccinated COVID-19-	5908.5	8560	10626.5	7311.25	4852.5	7937.5	7056.25	6783.75	6336	6846.25	5073.5	33001.25	16215.75	8428.75	41560	49462.5	8971	158946.25	8675	5604.5	11179.75	9527	5665.5	23513.25	4922	42138.25	4461	6182	4189.5	3955.75	7648	49325.75	12982	7727.75	6184.5	8272.75	4413.75	3810.25	3548.75	5315.25	3874.75	3660.75	5374	6634	5305.5	6414.25	4828	5265.25
2-21139	Vaccinated COVID-19-	27691	55033	79537.5	14756	24408.25	23499.25	21573.25	24499.75	18821	10497.5	15324	16493.75	77048.5	17992.5	408853.5	528394.75	79406.5	290992.5	11446.5	10824.5	17261.25	12205.5	11975.5	31833	16516.75	485302.5	42309	7099.75	15700.5	21950	162626.75	625492	332396.75	40827.25	185575.25	22706.5	4423.5	3826.5	3770	5464.5	3795.25	3609.5	10203.5	50722.25	35271.5	6604.25	9743.5	13603
2-21140	Vaccinated COVID-19-	58570.5	153945.5	178611.75	40198.5	53947.25	57949.5	62208.5	81929.75	38840	21299.75	56807.5	141639.5	92941.5	102279	66361.25	70372.25	26582.5	356252.75	9689.5	14395.75	10233.75	9883.25	7023	21800	52994	812903.5	174544.75	12410	53976.5	20849.75	337053	923023	701079.5	158768	405990.5	168213.25	4462.75	3729.5	3598.25	5181.5	3669.75	3710.5	26068.25	156207.5	99649.25	8659	29092	16356.5
2-21148	Vaccinated COVID-19-	26002.25	44961	85766.5	11745.75	24587.5	14798.75	23598.75	25798	15274	10107.5	12821.5	14531.5	18313.75	16558.75	28621	22068	13811.5	116590.5	21071.5	56418	20861.25	9177	11057.5	26823.5	11699	361174	38805.75	6480.25	8811	7018.5	174684	526282.5	379228.75	19813	159796.5	22734	4467.5	3668	3363.5	5401.5	3912	3637	11962.75	50238	49315.75	6665.25	10133	8161
2-21167	Vaccinated COVID-19-	14473.75	25691	25949.75	8907.75	8359.75	176100.5	17302.25	35120	11878.75	10547.25	9565	51223.75	37948.5	40360.25	17800.75	15125.5	11610	177974.5	12577.5	9254.25	46637.25	9556.5	8105.25	27883	6212.5	239533.25	6703.5	6166	4795.75	183956	72277	334091.5	105507.5	12044	37039.5	628841.5	4265	3661.5	3648	5298.5	3746.5	3496.75	5969	12573.25	6962.25	6691	5530	97844.5
2-21168	Vaccinated COVID-19-	22540	38314.5	56146.5	9361.25	13728	14180	38860.5	53508.25	49653.5	11677.75	33830	45168.75	21690	17019.75	22424.75	26970	17676.5	85887	7954.25	6777	9215.25	8980.5	4999.5	9211	11485	364612.25	35638.25	6633.25	7410.5	12150.5	170280.75	504862.25	344555.25	15849.5	144368.5	27193.5	4215	3657.5	3443.25	5296	3594.5	3496.25	8681	25930	23913	6462.75	7046.25	8576.25
2-21182	Vaccinated COVID-19-	22660	37202	63911	9907.75	17353	41992.5	25383	35564	17671.75	10974.25	14229	27238.25	12207.5	12023.5	14650.5	16618.25	8840.75	61116.75	6251.5	5469.5	7583.5	6970.75	5359.5	14354	13896.5	392635.5	45291.25	6224.5	10272.75	23876.5	144623	439296.25	333262.25	20482	155546.5	146001	4252.5	3499.5	3602.25	5294.5	3742.5	3656.5	9113	31154	24088	6389.5	7801	10504.5
2-21207	Vaccinated COVID-19-	65683.75	154712.5	250803	69550	82527.25	114350.5	33739.75	50950	33166.5	15371.5	19916.25	28171	17141	8887.5	23100	13945.75	10745	47899.25	66707	114197.25	14456	9660	5964.5	50480.5	18309.75	619049.25	147041.5	13343.25	28027	10757.25	160177.25	699123	506880.5	115360.75	274633.75	144218.5	57780.75	339289	462151.5	28795.75	90141.75	30518.25	9868	52169.5	98129.5	7345.5	16503.5	7064.5
2-21209	Vaccinated COVID-19-	226466.75	377034	446155	71849	197741.5	47766.5	100939.5	142545	108936.5	44784	122930	149973.25	91071	91948.5	156029.5	98122.5	88322.25	120914.75	13989.75	9897.75	18183.75	11689.75	9598.5	18956.5	391551.25	1130867.25	821567.5	35716.5	381925.25	9169	722620.75	1134164.25	1070466	346421.25	824273.5	124958.5	4339	3679	3704.75	5354.75	3597.5	3472	67200.5	180097.5	141931	10078.25	57101.25	6116
2-21217	Vaccinated COVID-19-	16850.5	32501.5	49254	14152.5	9763.25	20325	24904.25	35360.5	52366	20600.5	39184.75	18503.5	56212.5	7280	52730.75	46910	9032.75	67635.5	5128	3869.5	5102.5	5974.5	4109.5	7153.75	5992.75	165795.75	9237.5	6163.75	6283.25	5911	24093.25	132756.75	40976.75	9667.5	10659.25	11418.5	9261.5	11588	18178.25	8253	8291	12256.75	4501.75	4007.25	5195	5535	4490.5	3868.25
2-21226	Vaccinated COVID-19-	36405	73456	207274.5	17062.25	64166.5	7098	23744.5	38031.5	44563.75	14748.25	30498.75	7649.5	31074.25	52213.25	30529	14462.5	16870.5	53274.75	8474	6605.5	9537.75	7331.5	5834.25	13435	7457	350662	112969.5	6005.75	18488.25	3871.75	113693.5	490663	526530.5	28547	273238.5	7996	4273	3639.5	3534.25	5117.75	3614.75	3608.5	7183	28508.5	55180.5	6495.5	14537	5040
2-21245	Vaccinated COVID-19-	43950.75	112579	134456.75	21282.75	44543.25	11465.25	21026.5	33102.75	23923.5	10283.5	15061	8264.5	14635.5	8233.5	24637.75	38198.5	8321.75	89081.5	10174.25	8762	8944.5	7538	8380	17882	45621.25	840205.75	184290.75	7990	63472.75	4051	275763	881095.75	570277	56567.75	366922.5	10103.75	114167.5	612447	418796.25	12971.25	136413.25	8934.5	16779.25	109082.75	67888.25	5724.25	20613.75	3590
2-21253	Vaccinated COVID-19-	60289	107611.5	166305.25	31143	48961.25	28539	87568	138958.75	82017.5	37500.75	60634.25	87738.75	21819.75	13242	31756.5	18637.5	16305.75	69666.5	13106.75	8090.5	29195	9411.5	14025.75	12041.5	78895.25	803084.75	252111	16813	58955.5	16755.75	349375.75	826266.75	624384.5	101930.5	329978	60344.5	179206.75	453288.5	487144.75	17955.75	119574.25	26037.75	25531	71876.25	70732.5	7194	16862	7547.75
2-21258	Vaccinated COVID-19-	18366.5	49673	40892	10644	10978	15501	22292.75	26372.25	20078.5	10581.5	18532	11586.5	18027	10835.5	27141.5	22898	8074.25	54313.25	5578.5	4803.25	5021	6225	4009.75	5279	9714	448436.75	20872	5848	5762.5	3912.25	63805.25	375826	116323	10364	37104.5	12849.75	13005.25	30112	30375.25	8883.5	7592.5	7871.75	4510.25	5007.5	4278.5	5463	3771	3559.5
2-21271	Vaccinated COVID-19-	49417.25	75074.25	56266.25	12304.5	14033.5	26159.25	70047.25	65996	15988.75	10544.5	14285.5	1060736.5	21312	19276	82442.5	24066.25	12111.25	73721.75	63868.75	61496.5	10791.25	7610.5	4692	73359.75	48782.5	648405	18919	6539	6635.5	65930	261565.25	664110.5	163116	13361	80039.25	338220.5	119016.75	237657.75	63976.25	9345.25	15484.25	161857.5	13217.25	22806.25	7633.5	5547.5	3986	21461.75
2-21312	Vaccinated COVID-19-	6728	10409.5	13750.25	8777	4992	9541.5	7683.5	4418.5	9301	7959	4927.75	8257.25	17520.5	5496.5	144919	45244.5	20804	75675.25	6368.5	4784.25	7149.75	7426.25	4431.5	6568.5	5882.5	95025.5	7636.5	7483.25	4565.25	4604.5	9132	33914.75	21372	9101.75	5402.25	8920.75	9093.25	7337.75	15144.5	8950.75	5953.75	7746	4997.5	4210	5295.5	5947.75	4509.25	3573.5
2-21335	Vaccinated COVID-19-	59141	72726.75	54578.25	13148	12278.75	22147.75	44343.75	42419.5	11687	8802.5	9210.75	388526.5	26058.75	10433.25	39198.25	28549.25	10279	109827	14145.25	9966.5	10327	9822.25	6026.75	15393	63599	604808.75	21426.75	6581	5696	12620.25	343494.25	653850.75	188130.75	18711	55628.25	142544	168505	219551.25	64102.75	8505.5	9408.25	21340.25	38694.5	50603.75	12765	5699.5	4631.5	8062
2-21383	Vaccinated COVID-19-	100782.5	148114.75	118612.75	15318.75	45641.5	69852.75	83756.5	123858	72808	32447.5	58985	299829.5	28186.25	21723.5	66101	49964.25	35460.5	142362	15066.5	7181.25	10230.5	8585	8323	21922.5	145616	860892.5	105148	7667.25	43711.5	24043.75	583313.5	990123.5	613396.25	69250.75	473010	371054.75	4462	3698.5	3636.25	5221	3782	3697.75	74715.25	190696	70247.75	6949.5	33045	19564
2-21398	Vaccinated COVID-19-	32066.75	27809.75	10340.25	8040.75	5160	22438	14525	11934	7961	7448	5721.75	13420.5	263634.75	8619.5	54207	39960.5	8884.75	191888.5	11660.5	9288.75	9763	9384.75	4846.5	19278	11594.75	367899.25	5713	5970	6517.5	5734.75	106448.25	390776.5	11463.5	8102.5	6103.75	34508	10579	9416.25	11561	7937	7447.25	10822.75	4559.25	4145.75	4609.5	5033	4762.5	4410.75
2-21421	Vaccinated COVID-19-	14627.5	26577	11456	7811	6079	38850.75	47435.75	53079.5	39684.5	23242.5	27469.5	50820.5	31670.5	8590	26981.5	17515.5	14685	423581.25	26050.25	11852	18898	7489.75	12207.5	81934	6673.5	260819.5	5689	6155	5023	22657.75	79114.25	304745.25	20871.25	7392	12170.5	114258.5	13007	21457.75	12444	8349.5	7341.5	25881.5	4908.5	4995.75	4606	5787.5	4347.5	12101.75
3-22006	Vaccinated COVID-19-	16498.5	27956.75	67656.75	10982.5	17478.5	10627.75	53934	51884.5	100540	20171	83366.5	39058.5	35360.25	9089.75	81397	22993.25	32712.5	98304.75	10645.75	5389.75	24008.75	11033.5	7779.75	10828.25	11303.75	261354.75	49604	7246.5	13084.5	4683.5	132674.75	394061.75	360439.25	20267.25	201844.75	12707.5	4378.75	3695	3716	5446.5	3891	3533	8931.25	16784.75	30969.5	7199	9161.5	5286.75
3-22021	Vaccinated COVID-19-	9655	16274.25	16142	8640.75	5900.5	9799.25	11799.25	12518.75	10464.25	6966.5	7637.25	17017.75	13938.25	8709	24429	19697	7533	97389.25	8157	6118.5	15821.5	14082.5	5734.5	15496	7002.5	209179.25	6831.25	5871.5	4701.5	4382.5	45332.25	176044	48620.25	8481	19137.75	7944	15676.25	48819.5	22209	7909	7057.25	8597.25	6253.25	6484.5	6249.5	5788.5	4515	5168.25
3-22024	Vaccinated COVID-19-	175992.25	211799	363335.75	61205.5	146137.5	89927.5	52872.25	54470.75	35355	14481	29096.75	288868.5	105470.25	44427.25	139428.5	88163	57509.5	280362.5	14039	12192.5	14418	11572	8646.75	41810.25	388707	937629.25	639171.25	30868	309298.75	37323.5	731316.25	1056863	1032646.5	218125.75	802567.5	437192.75	4405.25	3702.75	3421	5225.5	4026.75	3587.5	182321	219861.75	257444.5	18133	138998.75	39187.75
3-22029	Vaccinated COVID-19-	12112.25	35975.5	40791	10594	12844.5	10615.5	71328.75	130828	31269	12352.5	19561	20889.25	17508	8434.75	20883.5	16713.5	9224.5	70583.75	8098.25	7030.5	14146.25	7898.75	7461.5	6328.5	7459.25	415299	14632.25	6301.5	6339	4206.5	59906.5	386435.5	133797.5	11300.25	62974	8395.25	14082.75	78841.25	56303	9059.5	11832.25	8273.25	5606	9376.75	7528	5693	4386	4045.5
3-22031	Vaccinated COVID-19-	22312	34231.75	34739	10787	8668.25	38292	41384.5	28170	23886.75	14008.5	11633.75	854438	81781	15771.75	102930.25	88966.25	22640	245861	19879	33192	41510.5	31977	13445	37647	32851	544117	58638.25	14356.5	8502.75	195226.75	188033.25	541706	146832	16245	40505	481613.75	69266.75	126768	95111.25	14640	10317	293092.5	10821	17371	21173.5	7636.5	4650	59140.5
3-22034	Vaccinated COVID-19-	39473.5	83854.75	112207.75	14560.5	36962	60101.5	22428	47113	38815	10557.5	14914	19790.25	23522	15091.25	75035	43619	19729.5	169041.5	23020	26205.25	24633.25	12406	16722	29236.5	20939	598184	106962.75	6292.5	21607.25	12705.25	191242	614791	413265	22364.25	226222.25	163136.25	58664.5	271448	279918.5	10068.5	54854.5	31512	9152.25	28512.75	33357.5	5441.75	6349.5	4305.5
3-22040	Vaccinated COVID-19-	11944.5	32402.5	26986.5	9905.25	8336.5	11704	19663.25	30031.5	35287.5	16078.25	16467.5	21687	20452	9915.5	45666.25	34903.5	19045.25	34415.5	7452.75	7457.75	13294.25	7107.25	6718.5	9808	7149.25	407428.75	12205.75	6468.5	5578	4514.5	63888.5	448424.25	144398.75	13345.5	50453	12985.75	17027.5	73083.75	57119	10615	9798.5	10603.5	4991	7428.25	6651.5	5803	3832.5	3534.25
3-22063	Vaccinated COVID-19-	34807.5	100186.25	85601.25	17964.25	31164	23679.5	202677.75	187502.75	103882.5	48036.25	57692.5	204915.5	22644	14648.5	95935.25	107433	16880	78147.25	9255.25	7505.5	20055	8473.25	8111.5	8026	22617.5	720274.25	47397.5	7594	14373.25	5297	363606.75	1022568.5	508325.5	63481	346001.5	57634	47347.75	200930.5	119692.5	9724	28600.5	11691.5	9361	34154.5	17972.25	5876.5	6532	4039
3-22070	Vaccinated COVID-19-	39678	45007.5	91655	11512.75	23015.5	29800.5	36714.25	39122	33785.5	14570.25	15998	152016.5	38664	24173.75	68811	45233	26413.75	86405	29918.75	50668.75	44043.5	15007.75	22719.75	42672.5	19334.5	364142.75	46088	6760	8786	6579	206503.25	463970.5	338852.5	21215.25	129352.75	91902.5	4426	3698	3725.75	5472.5	3737.5	3709	18293	28549.5	37945	6687.5	8314.5	6111
3-22074	Vaccinated COVID-19-	18992.5	20387.25	24272.5	8393	6250.25	9420.75	34767	29027.5	27243.75	13616.5	11972.25	30611	24396.25	13400.5	83481.25	63262.25	15745	126757.5	10180.5	8543	25689.5	11770	7816.5	14853	10045.5	195798	10627	6558.75	5415.75	5210	122191	294049	71845.25	11154.25	14096	11191.5	4339	3554	3608	5278.5	3717.75	3606	7580.5	10145.25	7210.5	7210	4936.25	4733
3-22079	Vaccinated COVID-19-	11612.25	25709	46789	10566.25	13015	10236	18398	23775	31616.25	12580.75	20532.25	159348	12937.25	7580.5	11075.75	8752	8649.5	23516.75	6792.75	4744.25	7685.5	6175	5095.75	6608	5578.25	292702	14525	5992.25	5477.5	3860	33476.25	251007	149930	10847.5	57006	12510.25	10391.75	25242.5	59934.5	9365.75	11458	9270	4927	4123	5800.5	5422.25	3892.5	3916
3-22095	Vaccinated COVID-19-	53703.5	74025	116077.5	13352	31364	28313	165666.75	171435.5	46768.5	19916	22758	248502.75	30728.5	18998.75	40857	20663.5	19506.75	49584.75	14629.5	13688.75	21461.75	10462	9348.75	27167.5	157216.5	761264.75	124923.5	8023.5	25118	10600	428346	724198.5	397541.75	19314.75	194260.5	112630.75	330821	367768.25	355322	9817.25	59776	22945	60386.25	58864.5	56122.5	6092.5	8705.75	4833
3-22098	Vaccinated COVID-19-	6837	13142	11323.25	8134	5588.5	8568.5	11415	11511.5	10990.5	7158.25	9859.5	11728.5	8003.5	5828.75	11607.5	11764.25	6102	27695.75	5391.25	4052.75	10612.75	6203.75	5850	6289	4720.5	208165	4074.25	5632.75	4123.75	3677.75	14603.5	154161	21443	8035.5	10153	7677.5	9303	13362.5	15881.5	9213	7015	9215	4293	3672	3942.25	5726.5	3663.5	3623.75
3-22104	Vaccinated COVID-19-	74439	123669	84178.25	16105.75	25285	24606.5	39840	63606	31262.75	15270.75	25220.5	324696.5	37855	31166	56676.5	72497.5	26934.25	62326.25	32312.5	28678.75	7565.75	7626.75	6559	35280	108792	863103.5	59405.5	7708	14473.5	8209.25	412795.25	862820.5	337613.5	30359	180366.25	118722	268426.5	593995.25	197150	10205	42293.75	15095.5	62069.5	148643.5	39858.5	6370.25	10154	5681.5
3-22106	Vaccinated COVID-19-	12855.25	20257.75	79121	9919.5	18523.75	8578	19841	18998.25	24013.25	11974.25	11826	20745.5	25999	10838	57138.5	28903	18928.25	79969.75	10418.75	7202.5	15889.5	9418.25	6479	15444.5	6776	164179	43912.75	6358	7613	4452.5	58678	249724.25	325163	12854	131965.25	8062	4347.5	3702.25	3538	5276	3936.5	3685.5	5571	8862	27038	7294.75	6524	5105.5
3-22120	Vaccinated COVID-19-	23498	51661	118493.5	9416	18543	14181.75	199286	140893.5	150164	11686.5	40440.5	226088.25	25158	12448.5	24048	22769.75	11191.5	133398.75	9674.75	8718.75	8058	6577.75	5982.75	17269.5	119934.75	902325.25	693139.5	6766.75	89428	6045	360272	839060	676671	18020.5	333895.5	87173.75	258513.75	615346.75	867162.5	9335.5	137433.5	13901.5	32374.5	93863.75	204222	5594.75	19570.25	3858.5
3-22124	Vaccinated COVID-19-	51757.75	114884.75	86491.25	16083.5	23277.75	26105	28257.5	29760.5	12482.25	9376.75	11592	17784	40573.75	60872	27271	19536.25	13824.75	67043	6891.75	6038.75	5814	6633	4669.25	10496.5	25401.5	622934.5	22441.75	6198	7842.25	5199.5	279205.5	725015	326218.5	32495	167999.25	25069	4276	3721.25	3766	5414	3684	3741.5	24772.75	136180	27529.5	6709.25	8284	6132.75
3-22159	Vaccinated COVID-19-	110170.75	202832.5	215532.5	25514.5	81479	17701	75772.25	63759.5	203248.75	22532	126945.75	34799	42131.5	27513.75	54828.25	42842.25	31797	151367	21592	11372.5	42206.5	14374.5	24923	13423.5	235144.5	1033186.5	478021.25	11298.25	180126	4953	600602.5	969894.75	856924.25	101409.5	625789.75	37312.25	4335.5	3625.5	3452	5377.25	3634	3773	138706.75	400089	226293.75	8710	97622.25	5493.75
3-22162	Vaccinated COVID-19-	22043	69822.75	78403	16310.5	20118.5	24794.25	39182.25	48067.75	28132.5	14751.75	34928	82982	65165.25	45625.5	51095.25	40733.5	16040	243318.75	7637	9795.25	8572.75	8056.75	5429	15646.25	15487	570606.25	69521	8167	13675.5	11311	210645.75	739287.25	487528.25	90615	230731	79967.75	4471.5	3614.25	3668.75	5664	3670	3534.75	22234.5	145201.75	104569	8151.5	26505	14398.5
3-22179	Vaccinated COVID-19-	6519.75	8733.5	9303.5	7631	5126.5	9056.5	12540	19234.25	9824.25	7772.75	8650	15267.75	25991.25	16133.25	37090.75	42484.5	10179	118561.5	9766	5467.5	18461.5	9624.5	7597	17601	5671.25	49929.5	5140.75	6392.5	4263.75	4748.5	10969.25	64950.75	14508	8679.5	6888.5	9318	4307	3777	3580	5327.25	3762	3555.25	5746	6807.25	6157.75	6588	5253.5	5274.75
3-22183	Vaccinated COVID-19-	17707.25	44076	28919.25	10111.75	9191.75	24932.5	22763.5	21710	10112.25	7794.25	7223	20216.75	23468.75	8774.75	26310.75	16788	13277.75	61981.25	6828	5080.5	8577.25	6208	5505	9782.25	5893	356305.75	5396.75	6282	4395	4267	53458	355411	49943	8311.75	18172.5	48827	11215.5	34942.25	16909.75	8572.25	7131.5	11045.5	5048	5235	4593	5621	4076.25	3796
3-22193	Vaccinated COVID-19-	282875.75	493071.75	685048.75	111448.5	350517.5	48567.25	154632	182911	67681	29937.5	64210.75	181800.5	57473	55833.75	74548	57536.25	50570.5	138175.75	11574.5	32076.75	14422.75	10288.5	8604	16763.5	791028.25	1489172	1467027.75	175453.5	968523.5	11277	910466.25	1290351	1397027	573611.5	1133627.25	166687.5	4421.25	3748.25	3437	5438.5	3634	3523.25	202731.75	410215.75	475198	53034.75	283413.25	9510.75
3-22211	Vaccinated COVID-19-	6504.25	9518.25	9801.25	7601.5	5074	6859	38361.75	53935.25	15056.25	8336	11810.5	93698.5	86472.5	24179	530219	52052.5	149705.5	327117.75	33597.25	54850.75	62313	38245.5	33657.75	22930.5	43680.5	687766.5	98232	6240.5	41794.5	9562	300185.75	758322	497958.5	21740	306293	183038	4367.75	3782.75	3612.75	5112.75	3640.5	3483.75	33374.25	134066.5	82489.5	6113.25	27191.25	7779.75
3-22214	Vaccinated COVID-19-	11917.5	17136	29386	8389	8994.5	19346.25	13476.5	11820.75	13338	8432.5	8299	17368.25	21517.75	11115	21613	14297.5	15251.75	120148.25	8389	5987	13184.75	9659.5	6149.5	14809.25	5169	105601.25	5840.5	5646.25	4264.5	4415.5	50998.75	215963.5	83217.75	9171	31440.25	43262.5	4232	3825	3638.5	5365.5	3863	3599.5	6084	8543	6907.5	6634.75	5025	5493.25
3-22216	Vaccinated COVID-19-	29783	74627	119372.5	17157	34042.5	85436.25	40335	44417.75	60240	17989.5	38944.5	36313	42101	22851	58454	39557.5	23931.5	52103	38717.25	543977.25	9609	8198	7741.25	17181	10519.75	440020.25	70867.25	6614.25	16170	18944	173509.25	592014	480924	39299.75	256540.25	271709.75	4327.5	3732.25	3652	5351.25	3735.5	3658.5	9037.25	62485.25	47640	7244.75	14121.5	12953.25
3-22218	Vaccinated COVID-19-	97705.75	176124.75	109924.5	20084	32702.25	162991	35114	30582	22408	11744.5	14761.5	61499.75	22637.5	16212.5	53725.75	52878.75	16892.25	221195.5	12396.25	10142.25	11266.25	10243	5380.25	27710.75	119838.25	840643	67489	7146	20099	48926.25	443377.5	924378.5	390539.5	38987	222940	273814.25	295530	643795.25	198950.5	9775	54315	172414.25	36011	97764	23138.5	5457.25	6209.75	30257
3-22239	Vaccinated COVID-19-	168558.75	238749.75	323250.5	42818	135926.25	241483.75	41795.25	35648.5	40190.5	10201.5	18246.75	42675.5	56505	27080.75	115130.75	17494	69582	94400.75	9689	9402.75	8889.5	7631.5	6640.5	9658.5	265412.5	931702.75	448276	11507	199106.5	115592	625668	962642.5	879360.75	153031	658981	651993.5	4478.5	3645	3905.5	5278	3637.25	3630.75	124476.5	260940.25	226210.5	9286.25	116969.5	106723
3-22243	Vaccinated COVID-19-	42031.5	58716.5	52203.5	12400.75	16946.5	26240.25	227680.5	195791.75	18265.5	10597.75	12308.75	86115.75	18904.5	19715	34791.5	28166.5	16561	45264.25	4943	3993.75	4318.5	5870.5	4098.5	28008.75	87408.75	638387.75	10808	6011	6484.25	5143	325719.75	666515.25	122783.25	11120.25	67371.5	45704	233275	273865.75	49173.25	9050.25	12506.75	10247	35563.5	40868.25	4920.5	5623.25	4196	3650.25
3-22263	Vaccinated COVID-19-	90727.5	182354.25	106160.5	13628.5	34350.25	19989.25	45651.25	57222.5	26125.75	11522	24918	27927.75	22802.25	10316.5	44436.5	27512.5	15651.5	148033.5	8859.5	10925.5	5653.5	5871.5	4027.5	21737	155319.25	1062691.5	67938	6145	22844	4213.75	426811	942230.25	427024.75	24348.25	231592.75	29280	348931.5	837987.25	226145.5	9237	60298.25	10409	52126.25	195979.5	32729	5108	6774	3373.5
3-22264	Vaccinated COVID-19-	47706	78299.5	122072.5	17324.75	38130.75	30212.25	37965	80230.75	25167	12075.25	16915	161803.75	34689	31958	79071.5	53608	29878	190984.75	13788.5	12814.75	7592.5	6805.5	5117	18657	36446	628628.5	131267.5	8197.75	32084.5	8021	254227.5	647242.5	467854.5	31354	265017.75	85749.5	82352	258431	358358	9517.75	84348.25	18431.5	14428.5	39574.75	49481	5908.25	10292.75	4635.75
3-22272	Vaccinated COVID-19-	239581.5	349670.75	189701.5	22608.5	93805.75	296869.5	96284	115407.25	33555	19814	23148	232272.25	188275.75	122672	52425.75	15889.5	32300.5	157101.75	22699.25	29225.25	22073	11354	11050.5	61550.75	616569	1334668	293129.75	10428.25	198791	388312	818811	1232645	717318.25	76001.25	599028	892188	964342.75	1280490.75	645065.5	11287.75	432712.5	837021.75	327326.75	416724.25	145430.75	5886.5	95946	227504.5
3-22278	Vaccinated COVID-19-	49036.5	81656.5	75399.25	12910.5	19518.75	19959	48932.5	59673.75	34954	16254	26321.25	40869	15403.75	10783.5	40558.75	22992.5	10295.5	71502.5	6459	6516.25	6792.75	7565.25	5014.5	6547	44308.5	689565.75	57566	6449	11203	4506.25	268211.5	719625.5	316167.5	19240	130272.25	27082.5	121191.75	252535.5	174782.5	8486.5	26848.25	10212.75	20820.5	36828	20965.5	5553.75	5968.5	3734.25
3-22280	Vaccinated COVID-19-	15858.5	40646	36162	10383.25	10113.5	12054.5	17146.5	20802.5	13338	9473.25	10351.25	29042.5	15004.25	8453.25	93488.75	37762	8746	88856.5	7325	5445.75	20182.5	7194.5	6792.5	21204	5779.5	335493.25	7301	6250	4719.75	4399	57571.25	397047.75	108918.5	11613.75	37870	17533	9670.5	43532	20749.25	7545	6744	8989.75	4730.5	6939.75	4275	5197.5	3878	3731.5
3-22332	Vaccinated COVID-19-	79517.75	133451.5	27505.25	9589.25	8228.25	27854.75	13179	8679.5	14936	9173	8204.5	15120.5	20999.5	8591	37937	23943.5	10322.5	115984.75	28355	46625.25	9528.5	9195.75	4983	19813.5	91476.5	804311.25	8758.25	6123.5	4583.75	4994.5	368897.5	760567.75	55376.5	8691.25	15418.75	40673.5	199573.75	455975.5	20087.75	9109.25	6503	10143.5	24015	81949.5	4771	5905.75	4136.75	4267
3-22399	Vaccinated COVID-19-	41240.75	81930.5	107530.5	13351.5	29305.5	115855.5	61525	46474	17574	9134	12744	59960.75	225956	41216	384057.5	63602	294228	103523.75	117732	82082.5	30096.5	8274.75	15931.5	144495.25	27342.5	461355.25	168086.5	6361.25	32956.5	18754.75	262967.75	612825	511183	23227	220750.75	262641	4304	3544	3609.5	5273.5	3703	3558	12985.75	37943	64012.25	6583	13622.75	12744.5
3-22405	Vaccinated COVID-19-	28936.5	56903	25033.5	9120.5	7878.25	63282.25	25428.75	32256.25	18964.75	11979.75	13266.25	89728.5	36553	9806.75	208982.5	104123.5	46616	111897.25	7743.5	6710.5	8555.5	9142.75	5768	17181.5	9748.5	496265.25	5889	6027.75	4900.25	11244.75	128374	541248.75	49760.25	8806	14632.75	160940.5	23373.75	108256.5	15222	7880.5	6778.25	31638	5222.5	12172.75	4309	5666.5	4004.5	4441.5
4-23009	Vaccinated COVID-19-	13496.75	20002.25	19296	9017	6429.75	12018.5	30928.5	29848	34601.25	20625.75	13264.75	18547.25	17269.25	6923.5	31779	21095.25	8191.5	74169.25	10330	4791.75	17566	11645.75	5870.5	16423	10079.5	239676.5	16113.75	9240.5	5026.75	5904.5	51281.5	160156.75	41792.5	10012.5	9932	11245.25	19295	19849.5	31111.5	10490.25	7193.25	12181.75	5677	4390.75	7072.75	6325.75	4033.75	4017.5
5-24011	Vaccinated COVID-19-	61891.5	110631	174975	18197.25	75331	125956.75	14802.75	24476.75	19908.5	9443.5	15379	14231.75	133304	263114.25	298809	21672.25	131174.25	269078	14028.75	10317.25	16050.5	9511.25	8464.75	23172.25	81141.5	872946.75	249855	7119	128464.75	21530.75	316938.75	782745	577033	36043.25	466515	193478.5	209193	572921.5	617565	11068.25	347783.75	57829	25949.75	74920	95577.5	5483	47118	7105.75
5-24013	Vaccinated COVID-19-	23647	37330	60852	10546.75	16099.75	26931.25	18987.75	12072	24592	13114	8645.5	17220	32955.25	24913.5	32128.5	22464.5	25069.5	94105	22229.5	14407.5	44062.25	22131	16294.5	19598.25	11796.5	249410.75	27628.25	7974	6545.25	17505.25	108560.25	370240.75	223075.75	15632	86315	30174.75	4427.25	3820.5	3799	5475.5	3853.5	3573	9433.25	21378	23807.25	7130.75	6382	11541
5-24017	Vaccinated COVID-19-	18302	38994.5	91370	14237.5	23193.5	8740.25	37800.25	44909.25	46952.75	16905.75	27959	106388.5	20225.5	10986.25	273218.5	368761.75	19240.5	68852.25	13616.5	14535	19723	11798.25	8520.5	9101.75	8394	292437	49582.75	7289.25	11003.5	4298	100513.25	444440.5	388340.5	20524.5	147226.75	18152.5	4363.5	3691.75	3468.75	5399.25	3851	3753.25	7996	23429.25	52530.5	6736.5	10822	5250
5-24018	Vaccinated COVID-19-	97906.5	158540.75	284666.75	20224	108120.25	54014.75	18003.75	35804.5	23657	14053.75	15943.5	19774.5	33551	81988.25	124335.25	17584.5	26868.5	38571.75	129785.25	15146.5	21994.75	12618.75	9444.5	50922.5	219134.75	967915.25	447093	7269	187110	10740.5	554633.25	927412	823952	51766.75	560329.75	186034	4396.5	3585.25	3478.75	5239.25	3766.5	3598.75	113658.25	330104.75	204547	7271.75	87952	10922.25
5-24033	Vaccinated COVID-19-	28888.5	31474	50940.75	12007.75	12937	78175	73448	74381.75	40083.25	13240	15323.75	29223.5	26099.5	9628	25926	19800.75	7629	62786.5	126701.25	128081.5	241810.75	11041	104558	62766.75	13471.5	247840	19116.25	6549	6164	18033.5	210772.75	439786	254087	22015	82400.5	236943.5	4240	3689.25	3782.75	5205.5	3801	3557.75	9586.75	14508.5	13342.25	6619.25	5017	12069.25
5-24102	Vaccinated COVID-19-	30860.5	82287.5	86852.75	14546.75	25946	43908.5	103285.75	153625.5	77069.25	34631.75	51664	351201.75	31412.75	11929.25	14237.5	12904.75	7120.25	96702.75	14161.5	20606.75	9191.5	6633.75	6162	39534.5	22238.5	667407	68979.5	6601.5	15161.5	12281.75	201419	653162.25	356197	25734.25	187258.25	181215.5	48951.25	283818.5	219400	9610.75	37517	29128	8341	45416.5	18600.75	5964	6534	4895.5
6-25000	Vaccinated COVID-19-	43713.25	67356	116917.5	13630.75	30262	41479	45286.5	46848	38181.75	15546.5	20038.5	51163.75	41581.25	23880.25	49798.5	36160.75	18418	176172	12808.5	7023	19321.5	9773	8153.5	13049	31414.75	553131.25	103114.75	8203.5	14983.5	6992	192415.25	534893	356804	19148	142603.75	52091	73097.75	166869.5	240930.5	9927	34730.25	13467.5	9562	20333	28417	6345.75	5947.25	4310
6-25014	Vaccinated COVID-19-	59374	136720.75	198390	18715.75	78146.25	14654	86086	128395.25	70236	16697.5	56179.5	392309	48550.75	27213	93715.25	201591.25	20597	241896	11139.75	9427.5	13765.25	12720.75	6996.25	19197.5	220968.5	1068186.75	555358.25	12662	335937.5	16536	344171.5	904768.5	724892	50212.25	499555	125469.75	211951.5	651557.5	714259	11887.5	346714.75	17896	28452.75	110518.5	137672	5948.25	51739.5	4944
6-25061	Vaccinated COVID-19-	20334.5	46194.75	50711.5	9672.5	17498.5	15938.75	26551.75	29497.5	35050.5	10062.25	20254.75	10465.25	31358.5	31262.5	86402	59569.75	45715.5	32217.75	9395	11888	20325.25	10520.5	10208.75	9535	10850.25	482105	30013.75	6943.5	9412.25	4661.25	107837	461817.5	199770	10930.75	98851	24988.75	24273	109099.75	91489.75	9403	19063	11450	6339.5	15041.5	13575.5	5831.75	5160.5	3819
6-25112	Vaccinated COVID-19-	6554.25	9975.5	8452.5	7658.25	4594.5	10843	14206.25	5429.5	27115	13390	6940.5	21499.25	16870.25	7172	39929.25	19494.5	8911	104498.5	6741.75	4352.5	7685.5	7514.75	4558	10001	5616.5	97285	5840	6504	4335.25	4132	9003.5	27956	11135.5	7867.25	4626.5	9348.75	8051.25	8881.5	9435.5	7811	5328.5	9249.75	4949.25	3946	4024	5749.75	3901	3986.5
6-25124	Vaccinated COVID-19-	41991.5	100611.75	102170	17767.5	29400.5	22059.5	26054.25	28549.75	19471	12323	14644.25	21583.25	18356.75	23339.5	18503.75	18065.75	9209.25	58876.5	7171	4835.75	9910.75	10847.25	5160	15157.5	29790.5	794103.25	91686	7347.5	19659.25	10752.75	217826.5	800083.25	430595.25	36460.25	194251.5	32404	92591.25	487561.5	369906.25	12969	76646.25	21497	12574	59804.5	39898.25	5987	8334	7300.5
6-25130	Vaccinated COVID-19-	131144	201995.25	241797.5	44121.25	81845.75	87914.5	154489.5	189465.5	125058.5	61730.5	63529.25	355427.5	69860	39704.5	54533.25	34582.75	24639.5	313377.25	13025	15803	26381	12985.25	10963	128862.75	237031	1034573	376938	22864	123414	43671	543766.75	915065.5	762284.75	127274	449893.5	341746.5	539382	799422	786839.75	33241.5	307058.5	140501.5	111997.5	176764.5	161004.75	7591.5	30208	13373
6-25153	Vaccinated COVID-19-	44829.75	73777.5	98509	11854.75	27526.75	18479.25	12238.25	9404.5	11946.5	8755.25	10579.5	16878.25	17087.25	8099	16079.5	13932.5	6719.25	43083.75	32278.5	48502.5	14677	9954.75	9986.75	20390	25410	580126	61210	6848	14469.25	4519.75	187276.75	537265.75	311571	14824	138216.5	19763.75	42347.75	127445.25	157083	8503.25	21646	9660	7085.25	15124.5	21809.25	5517.5	5209.75	3927.25
6-25161	Vaccinated COVID-19-	90434	151649.25	158613.5	14933.25	51927.5	49809.5	27078	41453	28922.75	13166.25	16069.5	311681.5	25780	15466	26573	23235	10967	143939.5	7122.5	5757.25	8419	7289.5	5625.5	18994.75	112624.5	841580	192493	7242.5	54257	6946.25	387645.75	846424.75	526717.5	28705.5	293811	131428.5	224536	537614	422511	8165.25	147249	25840	28821.75	103795	36041.5	5631	13920	4232.5
6-25167	Vaccinated COVID-19-	57883.5	90649.5	96369	16928	26128	19094.75	18624.75	17572.5	18128	8730.5	15134.5	17132	36615.25	11493.75	139880.75	28435.25	46111	59900.75	9313	9785.25	9487	8289	5790.25	20668.5	54799.5	712488.5	53285.5	6925.25	13291.5	4453.25	270343	663866.25	341368	26105.25	162146.75	22598.25	147399.25	280995.25	169430.5	7899.25	30085.5	6709.25	22836.5	55698.5	12896.75	5433.5	5102.25	3613
6-25178	Vaccinated COVID-19-	9840.5	24807.5	31216.5	8950.5	9158	30661	18497.25	18138.5	22657.25	8142	14890.25	13435.75	8851	6945	8058	7183.75	6036.25	12410.75	13068	4729.5	54731.5	5859.75	16847	12554	5571.25	233201.5	7851.75	6034.75	5100	6908.75	29286.25	230034.5	102794.5	8805.75	33983.5	62991.75	10235.5	19713	32624.75	9162	8526.25	14582.5	4409.5	4398	4952	5826	3921.5	3471
7-26002	Vaccinated COVID-19-	17260	30673.5	34822.5	10769.5	9011.75	25109.75	22220.75	24262	24976	13399.75	13911.5	54160.5	33933	28637.75	36977.5	43204	14171	239573.25	21466.25	27043.5	11354.25	8999.75	6585.25	27045	28882.5	587968.25	57193	7821	10863.25	14724.25	318841.75	692906.75	447164.5	79067	224181.75	290009	4352.25	3670.5	3608.5	5184.5	3776.25	3564.5	20964.75	58025.5	33862.75	6702.75	8841.75	9385.5
7-26010	Vaccinated COVID-19-	114741	212033.75	166005.25	27757	57929.75	60860.75	43388	49894.25	15779.25	12395.75	16442.5	28274	121863	199879	57434.25	42476.5	38269.75	175314	8532.25	9140	6005	7565.5	5417.25	16555.25	189783	992890	166219.5	9130.75	53386.25	10206.75	528392	977134.75	647017.75	111959.25	427576.5	115486.75	4280.25	3625	3620.5	5197.75	3740.5	3536	67109	194674	65410.75	7312	21046.5	7467
7-26023	Vaccinated COVID-19-	5983.25	10964	8002.75	7981	4777.25	8760.25	5131.5	4094.5	4066.5	5585.5	3691.5	5055.75	7535.5	5246	14891.25	14322.25	5715.5	38940	5081	5068.75	4712.25	5769.5	4537.75	7212	4894.5	18309	4571	6032.5	4325.5	4428.5	8166.5	31113.75	9115.5	8538.5	5633.25	6646.5	4315.5	3808.5	3614.25	5230	3818.5	3483.5	5325	5660.5	5205.5	6212.5	4459.5	5478.75
7-26065	Vaccinated COVID-19-	14338.5	21841.25	19780	8685.25	6966	18119.75	36172.75	32058.5	12115.5	9008.5	8377.25	74318.5	24593	17881.25	35930.5	33512	9333.5	176281	7417	5227.5	7378.25	7365.75	4550.5	11517	6164.25	230281	5100.5	6222.25	4185	4480.5	57481.75	260670	39176.25	8949.5	10397.5	26939	12231.75	15859	17593.5	9531.75	6392	8648.5	4961	5175.75	4047.25	5619.5	3940	4186.5
7-26068	Vaccinated COVID-19-	10463.5	20370.5	28874.75	11400.5	8664	26447.75	15979.25	12624	20863.5	11079	7831.25	100001.25	17194.75	7364	62682.5	34849	9673.5	143436	10202.75	6130	17679	9065.5	5395.25	23520.75	6619.75	102327	12086.5	8023.5	5045.25	10373.5	11958.5	46615.75	23149.5	9567.25	6476.25	42530.75	10984.75	8065.5	21327.5	9848.25	7517.25	17770	5150.5	3879	5667.25	6204.5	4262.5	6416.5
7-26076	Vaccinated COVID-19-	6288.5	14114.25	8078.25	7769.25	5097.75	8624.75	5711	4589.5	4726	6311.75	4547.5	31960	12689	6246	18466.25	13502.25	6482.25	119950.5	5241.5	4564	7278.75	6645.5	4131	10641	4837	130497.25	4877.5	5769.5	4150.5	4107.25	7184.5	60659.5	7957	6747.25	4920	7259.25	7819	7150.25	10551	7888.5	6125	8731.5	4480.25	4059.5	3801.25	5679.25	3818.5	3622.75
1-20006	Vaccinated COVID-19+	34302	130376.5	129661	14424	46781	10424.5	72892.5	76705.25	40556.75	12638.25	21035	79341	29638	27523.75	68462.5	59974	34560.25	207413	12008.25	15251	30027.5	16089	15072.25	13697.25	46682.25	885216.5	281213.25	9049	94513.5	6295	219940.25	874694	542177	45995.25	350131.5	28198	18931	152153	93063	6584.25	34587	4643	4733.75	23647	3883	5255.5	3721	3715.5
1-20038	Vaccinated COVID-19+	24225.25	31390	109020.5	9222.5	29182	9360.5	119436.5	160240.75	53692.5	23877.25	20493.75	113271	30641.75	16245	79410	53515.5	37869	224520	11062.75	6285	15621	11475.5	6923.5	11136.75	34978	397394.25	161394.75	8924.75	26288.25	7984.25	174832.75	584972	455787.5	18930.25	192318.75	48568.75	60487.5	147502.75	350394.25	9140.75	55330.25	8430	4826.75	12372	4922	5824	3899	3903
1-20091	Vaccinated COVID-19+	13663.25	33099.5	59949.75	9361.5	16072.75	6490	22025.5	36179.5	28348	15328	15764	35782.5	137738.25	128431.5	144461.5	109851.25	33317.5	185615.5	73869.25	90783	15794.5	10546.75	6242.5	28903.5	11935	389454.25	72566.5	8178.25	18745	9098.5	92212.25	665789	330018	28777.5	144819.25	20120.5	6332.25	24511	19266.25	6615.25	8787	6048.75	4628.5	5804.75	3862	5442	3981.25	3689
1-20130	Vaccinated COVID-19+	9140.5	9848.5	21305.25	7997	7201	5011	22302	21113	18170	11227.25	13177	11415	21152.5	12940.5	88208.25	114380.5	17515.75	78775	7434	5213.5	10792.75	8660.5	5436.5	7761.75	5884.75	108989.5	8937	6612.5	4772.75	4350.75	19264.25	163714.5	53744.75	9970	14939.25	7962.75	6641.25	8621	12986	7511.25	5668.25	4730.5	4375.75	4155	3747.5	5408.75	3767.25	3536
1-20274	Vaccinated COVID-19+	96807.25	146937.5	59710.5	9697.75	14615.75	41332	60174	62989.5	20344.5	11436	20936.5	93119.5	26930	21709	194491.5	65800.75	15713.5	94923	22066.5	10976.5	175339	15327	88456	69231	60851.5	643901.5	7997.5	5881.5	4197.75	4721.25	340153	611181	138411	10430.5	43766.75	46534.25	4252	3634.5	3665.25	5315	3893.5	3548	57062.25	132323.5	12288.5	6234.5	5731.75	6119.5
1-20310	Vaccinated COVID-19+	63670.75	113014	188056.25	22432.5	65607.5	23593.5	34844.75	47880.5	49640.5	19124.25	33223.25	80638.5	49792.75	40924.75	113589.25	86813.5	42343.75	179360.5	63769.5	38778	15827.5	10783	7824.25	44863.5	125795.5	780256	591309.5	15872.5	221380	9710	416149.5	945725.5	861102.75	165848.5	554730.75	117989	58701	168731.25	200652.25	8239.75	75792.75	4826.75	4451.75	34522.25	9879.75	5363	4136	3525.5
1-20358	Vaccinated COVID-19+	22113.5	29203.5	45847	10386	14273.25	11132.25	33861	38840.5	49367.75	17237.75	19013.25	75740.25	34578.5	9577.5	64790	47223.5	13134	188947	18178.5	8180	29685.5	16331.5	9052.25	18461	13527.75	266152	46069	8456.25	9582	7652	136499.25	513246.5	244665.75	28724	109633.75	25178.25	5548	2985	4667	12157.25	6371	4511.25	4467	5550.25	3759.75	5407	3594.75	3623
1-20378	Vaccinated COVID-19+	118804.25	215431.5	236385	32046.5	97433	21830	29882.25	34105.75	26975.75	16546.5	16051.5	43518.75	69459.5	31065	97746	110964.75	32811.75	153152.75	31675.25	21198.5	37049.5	22584.75	15830.25	36053	405211	1209057	762831.75	39506.5	406593	11938.5	575107.25	1102364.25	852971	217341.25	667919.5	73467	130803.75	345283.5	237082	10920	166228	5946	6126.5	147923.5	16655.5	5464.5	5948.75	3454.5
1-20418	Vaccinated COVID-19+	50536.5	88005.5	92004.5	11913	24853	25266.25	23012.5	34929.25	18809.5	11138.5	12389.5	164479.5	21809.5	14654	25426	16226.25	13983	99831.25	13219.75	7895.75	18457	10324.75	7688.75	192527	31631.75	516337.25	37743.5	6237.75	10973.75	5631	230311.25	653936.25	320295	17793.5	133990	73124	4557.5	3753.5	3471.25	5553.75	3676.75	3566.75	31794.5	115655	39799.75	6421	11609	5100.25
1-20431	Vaccinated COVID-19+	17624.5	13216.5	26845.75	7280	7618	9384	28405.25	19443.75	26777.5	13791.75	9941.75	129690.5	19097.75	9819.25	62669	52093.25	13688.25	29373	12732.75	7024.5	21317.75	12149.5	7122.5	12425.25	13020	155544.25	23304.5	7848.75	5497.25	7168	56919	202826.5	65077	10276.5	16640.75	25764.25	15955.75	13702.75	25588.5	7423	5489.75	5928.5	4401	4677.25	3930	5659	3880.5	3770
2-21002	Vaccinated COVID-19+	101786.5	158736.25	281118.5	32484	98322.5	77721.5	93881	71736.25	30364.5	14424	17441	193933	30514.75	17514	48784.5	29704	19690	196892.75	20281.25	9041.5	32719.5	18108.75	10053.75	27090.75	26278.5	312454.75	59350.5	8715	9107.25	7562	268515.25	501860.5	406845.5	26135.75	172090	72654.5	4142.25	3650.75	3579.5	5567.75	3766.5	3483	17785.25	20067.25	36831	7445.75	8341.25	6074.5
2-21107	Vaccinated COVID-19+	9173.75	9886.75	29137.5	8589.25	7879.25	7998.5	24716.75	26147.75	24386	12860.5	16463.25	17530	17734.5	9091.75	34638.5	25472	9823.5	48396.25	12047	5052.5	12939.25	9187.75	6487.25	15772.75	6770.25	116397	17568.5	6893.25	5986.5	5921	35387.25	263345.75	132090.5	13795	29770	23051.5	7630.5	10739.25	30611.75	7164.5	6417.75	5131.25	4170	4327	4090.5	5370	3706.5	3573.5
2-21204	Vaccinated COVID-19+	7677.25	7396.75	19771.5	6958	7315.75	5929.75	16378	22032.5	17631.75	9492.5	13953.25	9985.75	30350.75	14242	51487	28930.5	19308	82925.75	36572	18406.75	55701	15785.25	27408	13422.25	6139.25	63952.5	10852	7344	5058.75	12560.75	23763.25	217764.75	129109	11850.5	39330.5	17781.75	5993	5834.5	10416	6608	4624.5	10712.5	4822.5	4692.5	4372	5645.25	4014	3708.25
2-21381	Vaccinated COVID-19+	65955.5	93292.5	142507.5	14265.75	42794.75	29366.5	58290.75	85179	72813.25	27257	42627.5	41928.5	100313.25	14506	205679.5	65264	122154.5	540942	25055.25	10289.25	46578.75	30789	14260.25	47397	116077.25	662538	312514	12407.25	74207	27454	355450	791791.75	578579.5	44285	309966.5	92289.5	47223.5	99911	111630.75	8662.75	35676.25	9125	5257.5	25541.75	6623.5	6071.5	4338.5	4027.5
2-21385	Vaccinated COVID-19+	6693	7094.5	17973	7952	6040	5093.75	16943	12306	19949	11991	9418.5	21261.25	13116.75	5649	16826.75	11096.75	6254.75	32907	12112.75	5735	15704	10986	6919.75	12970	6172.5	77873.25	12033.75	7074.75	5198.75	5244.5	24747	209152.25	100836.75	15682.75	23420	11243.5	236201.5	17896.60326	30170.96497	26127.5	95287.5	4865.5	4614.5	4296	3635	5587	4118.25	3455
3-22016	Vaccinated COVID-19+	14746.5	24334.5	13638.75	7534	6129.5	21638.25	77132	257723.5	191976	84407.5	134505.5	26640	22645.5	13855.25	39238.75	26183.75	14505	80364.25	10055	9284	17297.5	10171.5	8541.5	19463.75	9327.5	328340.25	11537.75	7129.75	5009	8117.25	120339	620604.5	112980.5	14146	41279	96427.75	2611.5	2293.5	2242	8296.740493	3403	12655.39033	4405.5	6268.75	3760.5	5255	3885	3738.75
3-22026	Vaccinated COVID-19+	52766.5	92739.5	82741.75	12608.25	26430.25	13651.5	29014.75	18509	24088.5	16677.75	13307.75	99438	38190.5	27147	71445.75	60522.5	31447.25	138227.25	8147	7421.5	10871.5	8899.5	6459	14130	55248.25	666705	93422	6974.25	24406.5	4936.5	337021.5	928806.5	509249.75	49965.5	284198	41572.75	30204.25	135519	70981.75	6174.75	18334	4221	5591.5	60915.25	4123	5542.25	3780.75	3920.25
3-22033	Vaccinated COVID-19+	14188	18449.5	30133	10928.5	9469	9492	110879.75	110974.75	32608.5	16377.5	14792.5	183867.5	32553	26335.5	63721.5	50775.5	23397.25	234011.75	4758.25	4127.25	3973.5	5810.25	3936.25	3965.25	20624	217172.5	45414	10731.5	7985.5	11253.75	97486.25	330786	134477	30891.75	37219.5	29917	8867	10022.75	17163	7703	5179	5992	4461.5	5058.25	4062.75	5399.5	3955.75	3476.5
3-22036	Vaccinated COVID-19+	42202	62966.5	135152.5	14113.25	46011.75	10006.5	92567.5	42953.75	88868	12062	50005.5	53034	17477	8347.25	17580.5	13350.5	10468	57796.5	15121.25	10248.5	43823.75	13707.75	16573.5	15307	95729.75	569907.5	362936.5	8471	139558	5392	404219	816014.75	741378	80711.5	535151.75	38205.75	62631.25	110128.25	163594.5	8373.5	68115.25	4760.25	4323.25	15771.5	6172.25	5320	4094.25	3630.25
3-22046	Vaccinated COVID-19+	79283.25	152785	141892.5	20060.75	49785.25	76422.75	60443	65417	41655.25	13001	32866.5	123046	57688	35446.5	118183.5	56180.5	25560.75	340257	12598	10591.5	18874	10082.5	11068.5	24487.75	182351.5	961222.75	375922.5	15831.5	143791	66030.5	449859.25	1049089.5	650194.25	103901	446753.25	339919	227281.5	560051	457150.75	13552.5	194781.5	72854.25	4619	41174.5	3994.25	5295.75	3763.5	3648.75
3-22085	Vaccinated COVID-19+	14443.5	16636.75	33724.5	7713	8448.25	9589.5	63152.25	61249.75	63762.75	13498.25	23327.75	32066.5	47499	21998	49886.75	36379.5	19855.5	136195.75	66208.75	38914	27276.75	15099.25	14760	22070.25	12983.75	166547	27537	7507.25	5714.75	6306.25	107590.75	382531	203671.5	14325.75	46396	25038.5	10240.75	10845.25	23780.75	6893.25	5486	5068.5	4613.25	4899.5	4318.75	5732.5	3979	3775
3-22092	Vaccinated COVID-19+	11767.5	30779.5	40287.5	8918.25	12051	5627	19202.25	33771.25	21865	12187	14908	106114.25	20803.5	7391	38772.5	36981.5	9339.25	73381.5	18254	8169	10750.75	8835	5297.5	16207.75	12623	522466	84515	7434	16338	4887	137468	822613.5	455646.5	36964	209267	23459.25	7096.25	5046.75	24629.5	6500.75	3963.5	7212.75	4626	9380	3843.75	5229.75	4081.25	3673
3-22122	Vaccinated COVID-19+	230109.25	354258.5	276467.5	48529.5	136129.75	40441.5	56160.5	60245.75	23631	13661.75	21232.25	62365.5	68671	98573.25	124032.5	92470.5	36082.5	270603.25	97537.75	106496	42887.5	30160.25	24815.5	62959	770323.5	1430048.25	726709.5	44675.25	451628.25	15931	863485	1340712.25	925591	251530.25	783023.5	143154.5	230215.25	510350.5	206822.5	14866.25	130317	6890.5	39615	300684.5	23083.5	5506	7551	3618
3-22143	Vaccinated COVID-19+	62999.75	86060.25	223900.5	30044	79684	14366.5	31744.5	61657	37466	21879.25	12657.5	28189.5	58246	30838.5	79193	69184	32581.75	105042.5	28032.5	10301	45387.5	27622.25	14630.25	25964.25	124339	678431	555959.75	25308.25	217331.25	10778.75	374494.75	848484	832303	132725	527283	31178.75	47590.25	107478.75	175802.5	12999	67981	6645.25	4755	16273.25	7146	5762.75	4258.75	3816.75
3-22217	Vaccinated COVID-19+	159855.5	233959.75	209241.5	32199	79838.25	93768.5	73336	75187.5	39912.5	25826.25	22558	98628	101475.75	90633	159910	131710.5	50900.25	195474	27057	17975.5	55940.25	23518.75	16331.5	36919.5	502370.75	1178079.5	576837.75	42697.5	265216	57347.5	611071	1080177.75	732330	161977.75	508415.75	277899.5	125376.25	265091.5	139908.25	13597.25	64025.75	18080.5	6869.25	84186.25	8151.75	5689.75	4237	3802
3-22237	Vaccinated COVID-19+	34089.25	65041.5	84622.75	12687.5	29978.5	13018	14011	16343.5	14250.5	9628.5	10418	20144.5	15059.5	8352	123170.5	15947.5	9528	85043.25	9581.5	8259.25	13118.25	9617	6782	14596.75	39805.75	530682.5	156461.5	8182	49473.5	6195	198298.25	729124	410265.75	38194.25	242976.75	35075.5	13095.5	59092	49706.5	6712.25	13715.75	4102	4503	22091.25	3758.75	5633.75	3820.75	3651.75
3-22238	Vaccinated COVID-19+	189921.5	247038	125043.75	13737.5	71273.5	44261.25	68150.75	52825.5	13145	9145.25	10921	89183	14049.75	9255.5	12416	11218.5	7071.75	16192.75	12028.25	9243.75	16452.5	9607	14976.5	15227.25	611675.75	1255968	206980.75	7671	173024.5	11988	726070.25	1171359.75	506160.75	32264.5	455898.5	126281	239346.75	442364.75	105570	6724.5	66435.5	6401.5	31575.25	294792	6551.75	5861.5	4731.5	3711.5
4-23003	Vaccinated COVID-19+	40417	55666	25157.5	7964.25	10036.25	12159.75	43738.5	44812.5	32498.5	19111.25	13566	32096.5	31613.5	23628.5	80358.5	55869.25	12259	109538.5	15626.5	11660.5	29790	14409	9046.5	35456.25	226541.5	1058511.25	78688	14970.5	17447.5	14927	529909	1393517.75	271756.5	31741	127497.5	44259.25	33371.75	80954.75	11328.25	6523.5	4474	4543.5	4957.25	10790	4811	6068	4265.75	4257
4-23042	Vaccinated COVID-19+	13599.25	19839	38966.5	8599	11812.75	5224	19059.5	17196.5	17316	11208	11388	36381.5	58802	9453.5	63000.5	79263.75	12222	101201.25	83039.75	8754.75	20416	14060.25	25430	94768.75	8220.5	241559.5	25332.25	6887	7420.5	4727	62019.75	457968.75	185297.25	16063	77699.5	11445.75	16520.75	310422.75	5628	6728.5	6691	176467	4404.5	5652.5	3892.25	5427.25	3698	3614.25
7-26096	Vaccinated COVID-19+	13348.5	17083.5	40329	8080.5	13005.25	8303.25	42159.25	72283.75	51923	21297	41951.25	39975.75	121307.5	53342.75	670539.5	82457.25	311323.25	90800	10152.25	6807.75	17741.75	9588.5	8936.5	13786	9201.75	242561	30537.25	6611	10902.25	5188.75	72249.75	445839.75	222661	12238	105970.25	28168.75	14040.5	22604.75	8139.375154	6722.25	8097.5	18103.5	4702	5593.5	3885.5	5712	4050	3688.75
