# Supplementary material for: ChAdOx1 nCoV-19 (AZD1222) vaccine-induced Fc receptor binding tracks with differential susceptibility to COVID-19
Source: Nat Immunol. 2023 Jun 15;24(7):1161–72. doi: 10.1038/s41590-023-01513-1 (PMC10307634; doi:10.1038/s41590-023-01513-1)
Supplement: Source Data Fig. 3 — Raw data. [file 41590_2023_1513_MOESM5_ESM.csv]

group	d0_rec	d28_rec	sc_gender	age_calc	age_cat	bmi	social_smoking	social_alcohol	sc_healthcare	sc_race	medco_cv_opt_v2_3___6	medhist_resp_v2_3	sc_diabetes_v2_3	time_at_boost	time_post_boost	tmt	Visit	sero_base	infection.status	IgG1_WT.S	IgG1_B.1.1.7.S	IgG1_B.1.1.7.RBD	IgG1_B.617.1.S	IgG1_RSV	IgG1_B.617.1.RBD	IgG1_WT.N	IgG1_P1.S	IgG1_CMV	IgG1_WT.RBD	IgG1_B.617.2.S	IgG1_P1.RBD	IgG1_WT.S1	IgG1_WT.S2	IgG1_Influenza	IgG1_Ebola	IgG1_B.1.617.2.RBD	IgG1_OC43.Spike	IgG1_HKU1.Spike	IgG1_WT.NTD	IgG1_B.1.351.S	IgG1_B.1.351.RBD	IgG3_WT.S	IgG3_B.1.1.7.S	IgG3_B.1.1.7.RBD	IgG3_B.617.1.S	IgG3_RSV	IgG3_B.617.1.RBD	IgG3_WT.N	IgG3_P1.S
Vaccinated COVID-19-	SD	SD	Male	34.40437158	18-<45	Obese	Yes	Yes	No	Black	0	0	NA	30	14	Vaccine	Day 42	NA	control	7193.25	10764.75	21618.5	50794.25	83166.5	7564.25	38055.5	8335	55540.25	14093.5	14721.5	7182.5	5572.75	8135	5860.25	5560.75	5190.25	40919.5	14001	6384	11206.25	8020.75	15850.25	14582.25	11113.5	17731.25	83062	6160.75	49798.25	11728.25
Vaccinated COVID-19-	SD	SD	Female	42.42622951	18-<45	Obese	Yes	No	No	Black	0	0	NA	28	14	Vaccine	Day 42	NA	control	9571.5	32187.5	26968	74157.5	175918.5	7277.25	56424	20317.5	125448	21924.25	32778.5	6528	7450	9117.75	5331.75	5373.25	5073	152421.75	18056	5542	33114.25	8447.75	36050.5	40840.25	23184.75	74639.75	9977	20776.5	22003	39598.5
Vaccinated COVID-19-	SD	SD	Male	35.87945205	18-<45	Normal	Yes	Yes	Yes	Black	0	0	NA	28	14	Vaccine	Day 42	NA	control	5513.25	7838.5	17647.75	42943	454933	6075	41880	6396.5	166065.75	6861.75	10042	6277.5	4335.5	7664	5931.25	4976	4670	101462	11332.25	5523.25	7681.25	7077.25	6290	4248.5	5520	10393	12279	4484	24295.5	3933.5
Vaccinated COVID-19-	SD	SD	Male	29.92328767	18-<45	Underweight	Yes	No	No	Black	0	0	NA	28	14	Vaccine	Day 42	NA	control	8275	9870	19141.75	45828.5	455475.5	6999.25	41243	16502.5	204196.25	10041.25	21627.75	6779.5	5019.5	11412.75	6875.5	5133.25	5055.5	200585.75	10753.5	7238	12429.5	7440	23776	16188.25	9040.75	26277.5	62149	6992	24445.75	17500
Vaccinated COVID-19-	SD	SD	Male	38.07923497	18-<45	Normal	Yes	Yes	No	Black	0	0	NA	28	14	Vaccine	Day 42	NA	control	48139.5	74341.5	50274.25	115129	451027	10982	43701.5	47445	393241.25	128858.5	97454	7527.25	34524.5	26018.5	5365	5300.75	7544	112477.5	56605	8586	54620	16947.5	152933.5	166532.75	35840.75	739218.5	265806.25	8731.25	19016.25	124573
Vaccinated COVID-19-	SD	SD	Male	18.43442623	18-<45	Normal	No	No	No	Black	0	0	NA	29	14	Vaccine	Day 42	NA	control	13318	41488.5	37845.75	70168.75	215863.5	9598.25	45192.5	25105.5	62085.25	61245	34924.25	7818.75	16416	9597	6331.5	5740	6368	33445.5	9222.75	8369	30696.5	13146	22214	28381	13657.25	29762.5	22250.75	9175	13762.75	23254.5
Vaccinated COVID-19-	SD	SD	Male	51.39071038	45-<60	Normal	Yes	No	No	Black	0	0	NA	28	14	Vaccine	Day 42	NA	control	39884.5	74650	35731	128669	1018664.75	8591.25	38822	91759	148329.5	63090.5	107088	6903.5	18956.75	14922.5	7279	5093.5	5649	113859	26115.5	6350.75	72139.75	10214.5	46382.5	71365.5	16093	94459.75	1956993.75	11276.5	14787.75	92322
Vaccinated COVID-19-	SD	SD	Male	19.94246575	18-<45	Underweight	Yes	No	No	Black	0	0	NA	62	14	Vaccine	Day 42	NA	control	80331	134901	89728.5	143638	369101.5	20149.5	38705.25	93266.5	139984.75	183489	134576.5	10430.75	62567	20260	12971	5655.5	14585	514758.25	9483	8972	96680.5	33669	24628	26129.25	16155.75	32633	30672.25	10170.5	221559	23862.5
Vaccinated COVID-19-	SD	SD	Male	25.1557377	18-<45	Normal	Yes	Yes	No	Black	0	0	NA	28	14	Vaccine	Day 42	NA	control	45452	83665.5	44323	99677.5	662713.25	14428.5	35716.5	56129	168036.25	134296	81576.5	10575.5	30496.25	28528.25	5834.5	5153	6573.5	75433.75	24808.5	39512.75	61177.5	20357.75	102046	125718.5	66489	125438.25	28869	18994.75	48483.25	73506.5
Vaccinated COVID-19-	SD	SD	Female	42	18-<45	Obese	No	No	No	Black	0	0	NA	28	12	Vaccine	Day 42	NA	control	10333.25	19217	33228	93428	846084.5	9532	42773.5	15129.5	337422.25	33454.25	29521.75	8908.5	8743	114074.25	6002	6023	6355.25	37270.5	37770.25	17514	18733.5	10550.25	15730.5	13127.5	11377.5	19542.25	16127.5	8753	16756.25	12461.5
Vaccinated COVID-19-	SD	SD	Male	30.95342466	18-<45	Overweight	Yes	Yes	No	Black	0	0	NA	34	15	Vaccine	Day 42	NA	control	7212	8407.75	17001.25	179195	1456650.5	6376.75	34844.5	7260.25	83392.5	12010.75	14594.5	6368.5	4943.25	11171.5	13056.5	4935.25	4602.25	184324	12949.25	6858.5	8832.25	7692.75	12231	11399.5	9010	60816.75	42246.25	5972.5	9682.75	9091
Vaccinated COVID-19-	SD	SD	Male	28.04371585	18-<45	Underweight	Yes	Yes	No	Black	0	0	NA	32	14	Vaccine	Day 42	NA	control	53769.5	102435.25	53410.5	148771	347872.5	11862.5	39087.5	91603	241847	136587.75	118305.5	7428.75	47785	15772.75	5434	5483.75	7538	112123.5	8724.5	7658	76761.5	17501.5	170761	308672.75	227694.75	119685.5	31691.75	12715.5	13348	63983.75
Vaccinated COVID-19-	SD	SD	Female	58.70958904	45-<60	Overweight	No	Yes	Yes	White	0	1	NA	29	14	Vaccine	Day 42	NA	control	16054	22920.5	21944	138948.5	988702.75	7142.5	38229.5	26257	118328.5	27479.75	46263.5	6616.5	8939.5	205827	6128	4789.25	4955.25	51984.25	26187.25	5098.25	24836.75	9204	17423.5	27572.25	7651.25	43178	60242.5	8504.25	7036.75	25947.25
Vaccinated COVID-19-	SD	SD	Female	47.96438356	45-<60	Normal	No	Yes	Yes	White	0	0	0	28	14	Vaccine	Day 42	NA	control	42176.25	145528.75	58965.5	161147.25	547335	11690.75	34256.5	129633	162728.75	170589.25	87532	6967	54710	42756	5441	5274.5	6870	30450.75	12425.5	8605	101399.75	18011.25	21678.75	30781.25	10518.5	56121.5	6533.5	8218.75	6103.25	28202.75
Vaccinated COVID-19-	SD	SD	Male	19.37704918	18-<45	Normal	No	No	No	Black	0	0	NA	28	14	Vaccine	Day 42	NA	control	31483	42882.5	32292.5	105060	391476.5	8303.75	48497.75	37945	130699.75	46037.25	75492.5	7400.25	10996.75	16688.25	14576	5376.25	5470	143043.5	29498.25	9950.5	53645	10071.5	16538.75	12665	10109.5	27982.5	17772.5	7413.5	15501.5	11296
Vaccinated COVID-19-	SD	SD	Male	31.14480874	18-<45	Normal	Yes	Yes	No	Black	0	0	NA	28	14	Vaccine	Day 42	NA	control	114063.5	169044.5	59762	219779.75	677572.75	9760	32024	140671.5	131893.75	166967	236249.75	6382	54905	240367	5093	5122.5	6064.5	151411.75	14797	5824	150099.5	15386.75	93617.5	181120.5	12967.5	158532.75	10965	9356.5	7954.75	161386.5
Vaccinated COVID-19-	SD	SD	Male	40.31693989	18-<45	Normal	Yes	Yes	No	Black	0	0	NA	28	14	Vaccine	Day 42	NA	control	46343.25	88593	50190	129463.5	302703.5	12113.75	37393.5	78148	216171.25	128367.75	102578	7186.75	39545.5	14364	5707	5503.25	6843	64313.75	8352	7826	65650.25	16593	170509.5	305820.5	230891	105150.5	32887	12659.25	14069	61195.75
Vaccinated COVID-19-	SD	SD	Male	30.1420765	18-<45	Normal	Yes	Yes	No	Black	0	0	NA	28	22	Vaccine	Day 42	NA	control	51516.75	71907	39298.5	225831.5	280167.5	9841	40170	75362.5	93137.75	102204.5	107463	7361	24085.75	251962.5	5542.5	5842	6949.75	62844.25	14001.5	6034.25	84722.5	12274.5	52955.5	57529.5	11887	294148.75	13958.5	8052.5	35745.5	56682
Vaccinated COVID-19-	SD	SD	Male	51.88493151	45-<60	Overweight	Yes	No	Yes	Other	0	0	NA	28	14	Vaccine	Day 42	NA	control	16789.5	30062	33322.5	142092.75	1234588.25	7743	50529.5	25321	525130.5	33493.5	43847.25	7135.25	8379	30094.75	8668.5	5913.5	5357.25	72565.75	23592.75	6684.5	25478.25	10364.5	25770.75	22954.75	10117.75	51422.75	11990.5	7987.5	8424.5	24079.5
Vaccinated COVID-19-	SD	SD	Male	59.30054645	45-<60	Overweight	Yes	No	No	Black	0	0	NA	28	14	Vaccine	Day 42	NA	control	28469.5	69443.75	44146.5	118748.75	552159.5	8689.75	49970	46253	27324.75	92152.75	49617.5	6253.25	24713.25	44271	5607.5	5373	5931.25	83114	13810.25	5382	63504.5	11821.5	140712.75	191320.75	12004.25	1194320.5	12962.5	8549.5	8250.75	178744.25
Vaccinated COVID-19-	SD	SD	Female	47.06557377	45-<60	Normal	No	Yes	No	White	0	0	NA	28	16	Vaccine	Day 42	NA	control	6613.25	9043	21884.75	55249.5	741823.75	7772	133466.75	7731	159909	10512	18049	6899	4998.75	9826	5745.5	5502.5	5118.75	62741.5	11520	7643.25	9630.75	7805.75	9761	5817	8414.75	83054.5	80676.5	6294.5	112146.25	5103.25
Vaccinated COVID-19-	SD	SD	Male	32.15027322	18-<45	Overweight	No	Yes	No	Black	0	0	NA	28	14	Vaccine	Day 42	NA	control	12839.75	24198.5	22987.25	183601.5	741261	6497.25	29526.5	16868.5	129591.75	26933.5	30951	6095.25	7643	11858.25	11739.75	5181.5	4648.5	536571	99102.75	5307.5	20266	8084	20069	41915.5	8926.5	32455.75	15584	5303.25	16567.25	27854.5
Vaccinated COVID-19-	SD	SD	Female	45.13114754	45-<60	Normal	No	Yes	No	White	0	0	NA	35	18	Vaccine	Day 42	NA	control	22273.25	15143.25	28644	94490.5	629683.75	7236	44138.5	13529	163093.25	20422.75	26694.5	7008.25	8000.75	17290.5	6381.5	5302.5	5248	6218	10821.75	12234	16488.75	8801.5	15535.25	17083	11933.75	20353.75	12434	5277.5	7859.75	11485.25
Vaccinated COVID-19-	SD	SD	Female	25.78082192	18-<45	Obese	Yes	No	No	Black	0	0	NA	28	14	Vaccine	Day 42	NA	control	257426.25	490872	218323.75	519261	1743330.25	40582.5	32426.5	471252.75	187468	475817	392777.5	9001.75	257671.5	188966.5	17210	5929	19687	519440.25	78984.5	6028	433276.5	82617.25	62066.5	66346.5	21550.5	152783	30924.5	14701	8926.5	53516.25
Vaccinated COVID-19-	SD	SD	Male	27.55737705	18-<45	Underweight	Yes	Yes	No	Black	0	1	NA	27	13	Vaccine	Day 42	NA	control	16302	36686	34075.5	77092	1719479.5	8772.5	43457.25	30258.5	58300.75	56662.5	38687	6842.25	12327.25	10423.25	7365	5557.75	5814.5	120885.5	10598.5	5893.75	24784.25	9953.5	56623.5	67206.5	17577.5	58653	90775.25	11313.5	20277	58807.5
Vaccinated COVID-19-	SD	SD	Female	59.77534247	45-<60	Normal	Yes	Yes	Yes	White	0	0	NA	28	14	Vaccine	Day 42	NA	control	9935.5	11340.5	21285.25	50933	714370.5	7534.5	42979.25	8505.75	58698.25	23714	25302.5	7426.5	6069.5	10351.25	7204.5	5238.5	5658.5	69045.5	33315.25	12853	10285.5	9329.25	6943.75	5068.75	5036.5	6447.5	32315.25	4453.5	7274	4331.5
Vaccinated COVID-19-	SD	SD	Male	22.26502732	18-<45	Underweight	No	Yes	No	White	0	0	NA	28	14	Vaccine	Day 42	NA	control	10669.75	23077.25	20127.25	73897.5	679746.25	7330.5	27706.75	26428	21465.25	31342.5	23480.5	6631.75	9105.5	20619.25	5976.75	5105.5	4942.5	129956.5	7404.5	5679.5	24086.5	9019.75	18053	20020.5	10082.5	21025	14562.5	8113.5	12314	17904.25
Vaccinated COVID-19-	SD	SD	Male	46.23497268	45-<60	Overweight	No	No	Yes	Black	0	0	NA	27	15	Vaccine	Day 42	NA	control	32395.75	36724.25	24801.75	91296.5	321792.25	9183	93619.25	44409.25	161677.75	43867	81016.75	7297.5	12094.25	41558	9111.5	5243.5	5615.25	57319.5	10223	9176.5	31878.75	9953.25	203618.5	126561.25	15299.5	829893.75	160888.5	11254	12381.5	118968.5
Vaccinated COVID-19-	SD	SD	Male	55.22131148	45-<60	Normal	Yes	Yes	No	Black	0	1	NA	28	14	Vaccine	Day 42	NA	control	13102.75	17718.5	19781.25	147464.25	655440.25	7227.5	45306	17168.5	55300	14167.5	36027.75	6564.25	7082	94746	8524	5229	5087.5	203052.25	14676	5944	19804.5	7426	30475.5	25223.25	10954.25	325946.25	70912.25	8874	14072	24937.75
Vaccinated COVID-19-	SD	SD	Male	35.08469945	18-<45	Underweight	Yes	Yes	No	Black	0	0	NA	28	14	Vaccine	Day 42	NA	control	19985.5	33210	24925.75	126424.75	501856.75	7510.75	35346	49715.25	383979.75	32317.75	52648.5	6728	9732.75	12766.25	5587.5	5316.25	5300	60857	27147	6434.5	39949.25	8971.25	48818	42236.75	12511.75	337856.5	37628.25	7811	12994.5	188242.25
Vaccinated COVID-19-	SD	SD	Male	44.28961749	18-<45	Normal	Yes	Yes	No	Black	0	0	NA	27	14	Vaccine	Day 42	NA	control	47038.5	92098.25	26402.75	151488.25	168357.5	8543.75	43425.5	65942.25	38670	42912.75	136160	6921.75	14861.25	47419.5	5694.5	5258.5	5376.5	26711.5	9328	6722.75	101634.25	9811.5	35433	28310.25	14231.5	84727.25	11588.5	14374	50842.75	25879
Vaccinated COVID-19-	SD	SD	Male	33.11748634	18-<45	Obese	No	No	No	Black	0	0	NA	27	14	Vaccine	Day 42	NA	control	94518.5	260595.25	152287.5	272665.5	516550.5	20240.75	59087.5	166804.25	118120.75	255678.75	205487	8997.25	113214.5	30779	6008.5	7427.5	12370.25	22124.5	14636	6063.5	229713.75	25441.75	145186.75	70727.25	15262	141445.75	7486	7463.5	7423.5	37315.5
Vaccinated COVID-19-	SD	SD	Male	40.18852459	18-<45	Overweight	No	No	No	Black	0	0	NA	28	14	Vaccine	Day 42	NA	control	6370.25	10268.5	22220.5	48648	205730.75	7172	44016.75	7502.25	179068.5	16216	11971	7428.5	5704.25	9410	5495	5535.5	4975.5	15946.25	17400.25	6415.5	9603.25	8201	12910.5	8744.75	6827	14067	17879.5	5579.25	19821	8449.25
Vaccinated COVID-19-	SD	SD	Male	49.1284153	45-<60	Underweight	No	No	No	Black	0	1	NA	28	14	Vaccine	Day 42	NA	control	42675.25	111098.75	63615.25	113571.5	1167230.75	12339	39597.75	79704	85609.25	159541	99692	6957.25	43779.75	10402.75	5730.25	5609.25	6874	22396	39023.25	6824.5	57530	14057.25	28915	39010.75	15449.5	46637	14484.5	11716	15599.5	30259.75
Vaccinated COVID-19-	SD	SD	Male	42.3579235	18-<45	Normal	Yes	No	No	Black	0	0	NA	28	14	Vaccine	Day 42	NA	control	17247.25	44741.5	37539.5	150290.25	610983.25	11145.5	55523	36686	191696	38122.25	59308	8383.75	10462	53051.5	6579.25	6204.5	7110.5	167818.5	13431.5	9343.25	43952.75	11420	25981.75	34522.5	7640.5	58688	11311.25	6611.5	7135	34827.5
Vaccinated COVID-19-	SD	SD	Male	37.81917808	18-<45	Normal	Yes	Yes	No	Black	0	0	NA	28	19	Vaccine	Day 42	NA	control	40062.5	96132.5	73861.25	159978.5	661510	12151.5	57300.5	88313.75	40834	146402.5	100633.5	8647.75	43564.75	15888.25	6230.5	6288.5	6595	35308.5	11201.5	6667.5	86833.5	17382.75	52790	70169.5	10338.5	88629	8866	5308	16344	502587
Vaccinated COVID-19-	SD	SD	Male	21.24863388	18-<45	Normal	No	No	No	Black	0	0	NA	39	8	Vaccine	Day 42	NA	control	14094.5	25727.25	30629.5	61806.25	305342.5	8856	35257.5	18026.5	42479.75	34882.25	31912.25	7595.25	10144.5	9805.25	6075.75	5964	5860.5	8692.5	7934	6536.5	19463.25	10103	24294.75	23196.75	9664	31762.25	8698.5	7031	6712.75	20747.5
Vaccinated COVID-19-	SD	SD	Male	37.25956284	18-<45	Normal	Yes	Yes	No	Black	0	0	NA	36	14	Vaccine	Day 42	NA	control	7761	9060.25	20921	49073	356720.5	6677.25	40208.75	8078.5	35200	8799.5	19183.25	7058.5	4859.5	8312.5	5492.25	5263.5	4687.75	11837.5	13736.75	6129.25	11751.75	7541.75	28854.75	19075.25	7784.5	45402.5	63437.5	5990.25	30434	15540
Vaccinated COVID-19-	SD	SD	Female	31.53005464	18-<45	Obese	No	No	No	Black	0	0	NA	37	14	Vaccine	Day 42	NA	control	15054.5	24588	27165.5	67135.5	452469	9333	34950.5	19832	217003.75	31979.75	34415.5	7994.75	8099	11768.75	5873.25	5584.75	5545	257907.75	22338.75	10553.5	22335.75	10411.5	30740.5	37440	13023.25	42979.25	16997.75	10220.25	16485.75	39666.25
Vaccinated COVID-19-	SD	SD	Female	26.52185792	18-<45	Obese	No	No	No	Black	0	0	NA	31	13	Vaccine	Day 42	NA	control	11410.75	18395	22001	60353	318444.25	7696.5	28897.75	16516.75	63761.5	29472.5	26507.75	7174.25	7463.25	8215.75	5420	5268.5	5269.5	68003.75	15557	7343.5	19394.25	9031	12484.25	15845.5	9187.5	12352.75	13221.25	6086	10091.75	12036.25
Vaccinated COVID-19-	SD	SD	Male	37.30054645	18-<45	Overweight	Yes	Yes	No	Black	0	0	NA	31	14	Vaccine	Day 42	NA	control	32978.5	84352	57674.5	330750.5	715470	11763.5	38729.75	74256.5	299380	100292.75	89133	8449.5	28488.5	403385.75	6202.5	6632.5	6691	140663	33925.5	9117.25	78887.25	16641.75	18327.25	19302	9912.5	33607.5	18555.25	7249.5	10833.5	17717.75
Vaccinated COVID-19-	SD	SD	Female	32.38251366	18-<45	Overweight	No	No	No	Black	0	0	NA	28	14	Vaccine	Day 42	NA	control	10014	8928	20276.25	52970.5	532220	7504.25	59756.5	7845	100524.25	9762.25	34124.25	7068.25	4914.5	59295.5	7734.25	5486.75	5263.25	155725.5	22822	6329	10092.75	7837	8476.5	7207.5	5790	96776	17589.5	4596	19436.5	7097.5
Vaccinated COVID-19-	SD	SD	Male	41.0136612	18-<45	Overweight	Yes	No	No	Black	0	0	NA	28	14	Vaccine	Day 42	NA	control	266278.75	628471.5	336697.25	685594.25	552167	81883.25	33132.75	494914.25	422768	670746	462286.75	12939	343095.5	290827.25	6171	5455.5	54107.25	164708	10079.5	7677.75	512386.25	144700.75	164786.5	252110.25	60471	601193.75	65064.75	33406.5	15703	250975.5
Vaccinated COVID-19-	SD	SD	Female	19.54098361	18-<45	Obese	No	Yes	No	Black	0	0	NA	33	15	Vaccine	Day 42	NA	control	18725	79387.25	52963.5	147503.25	559724.75	9683.25	61403.25	86112	122374.25	51450.5	71396.75	8522	16253.75	23850	6023.5	6569	6113.5	342146.5	17774.75	7246	109419.5	12714.75	24878.5	38166.5	12834.25	82013.5	31261.5	7741.75	10605	29083
Vaccinated COVID-19-	SD	SD	Female	26.81917808	18-<45	Overweight	No	No	No	Black	0	0	NA	28	15	Vaccine	Day 42	NA	control	6175.75	9388.25	27014	61859	1219850.75	7595.5	48006	7218.25	226360.75	8182.5	14618.75	7514	4785.75	11465	19355	6018.5	4952.5	310043.75	16412	6739	10672.75	8017.25	6282	4526	5700.5	6964.5	12975.75	4780.25	9397.25	4217.5
Vaccinated COVID-19-	SD	SD	Female	18.69125683	18-<45	Normal	No	No	No	Black	0	0	NA	28	14	Vaccine	Day 42	NA	control	89901	126728	72836.75	197321.5	302602	11260.5	50831.75	190784	48119.25	118927	183691.5	8042.5	34454	54364.75	6927.25	5864	8244	88610.25	9681.5	6334.75	120841.25	17528.5	31713.25	20060	7897	325399.5	25363.5	6387.5	9727.75	23386.5
Vaccinated COVID-19-	SD	SD	Male	29.96986301	18-<45	Normal	Yes	No	No	Black	0	0	NA	28	14	Vaccine	Day 42	NA	control	117457.25	312967.25	107975	269285.25	358707.5	17607	41280	279313.5	107208.75	266593.25	207768	8687	120316	32463	7967	6459.5	9692.5	58735.5	13066	7234.5	301540.25	30872.75	59752	137119	24339.25	168926.25	15079.5	16295.5	117555	105183.5
Vaccinated COVID-19-	SD	SD	Male	40.1284153	18-<45	Normal	No	No	No	Black	0	0	NA	28	14	Vaccine	Day 42	NA	control	7287.75	16970.5	41060	93645.75	521942	8508.25	56775.75	15420.5	28935.5	17988.5	22421.5	8229	5932.5	9751.75	6388.75	6604	5894	485766.25	13344	6373.25	26397.5	10860.75	72391.25	78145	35410	114169	44996.5	9348	75575.5	47295.75
Vaccinated COVID-19-	SD	SD	Male	28.29234973	18-<45	Normal	No	No	No	Black	0	0	NA	28	14	Vaccine	Day 42	NA	control	42041.25	85860	64846.75	269850	706858.5	12446.5	80885.25	55086	364348.5	120273.75	100316	9942.5	29241.5	132738	6649.5	5554.5	7919.5	142247	31076.5	23555.25	44672.5	12976	102158	63393	21051.75	602837	105282.5	16613.5	69446	85190.5
Vaccinated COVID-19-	SD	SD	Male	22.90684932	18-<45	Normal	No	No	No	Black	0	0	NA	27	14	Vaccine	Day 42	NA	control	15492.25	31795	27821.25	95204.5	1522289.75	7726	35190.5	20366.25	61050	42500.75	38784	6755	11616.5	15919	11824.75	5454.5	5558.5	687476.25	24672.75	6811	24926.25	8066.25	49836	25838	6919.5	172156.5	43845.25	8124	8462.25	26114.5
Vaccinated COVID-19-	SD	SD	Male	56.21311475	45-<60	Overweight	No	No	No	Black	0	0	NA	28	14	Vaccine	Day 42	NA	control	6519.5	8756	25900	45499.5	44824.25	8840.75	52461.25	7017.5	15669.75	9068.5	14015.5	7728.5	4994	7590.75	6467	5255	5624	6508.25	8587	6804.5	8979.75	7730	35455	18311.5	52790.75	20464	38933.75	13294.5	29033.25	17132.5
Vaccinated COVID-19-	SD	SD	Female	52.81643836	45-<60	Overweight	Yes	Yes	No	White	0	0	NA	28	14	Vaccine	Day 42	NA	control	110495.5	201519.5	78687	316779.5	566878.5	24332.5	35415.5	212913.5	177324.25	244084.25	224697.25	11825.75	78776	1119541.25	5451.75	5203.75	13719.75	28643.5	94616.5	23551	173262.25	40510	660453	410953.5	25063.75	1317102.25	34971.5	21406.25	18667.5	684588
Vaccinated COVID-19-	SD	SD	Male	21.57808219	18-<45	Normal	No	No	No	Black	0	0	NA	26	14	Vaccine	Day 42	NA	control	48605.75	128226.5	53960.5	114680.25	72234	11772.75	36659.5	109909.25	106815	130252.5	87858.5	7964	45323.5	13002.5	6081.75	5732	6744.5	321527.25	28613	8114.75	97361.75	18466	44558.5	77164.75	21643.5	69970.25	10571.5	12349.5	9931.5	70976.5
Vaccinated COVID-19-	SD	SD	Male	49.02185792	45-<60	Normal	No	No	No	White	0	0	NA	28	14	Vaccine	Day 42	NA	control	6458.5	10532.5	22752.25	67604.25	404694.5	7022.5	42981	12609.5	30570	13704.5	15833.25	6523.75	5291.5	12302.5	5943	5216.75	5201	6142.25	10855.25	6181.25	10943	7560.25	10147	8565.5	6588.5	10310.75	11129.5	5574	9234.25	8125.25
Vaccinated COVID-19-	SD	SD	Male	36.8	18-<45	Overweight	No	Yes	No	Black	0	0	NA	28	14	Vaccine	Day 42	NA	control	230758.5	509650.5	243072.25	537732	796911	59974.25	296054	358581	153504.5	513736.25	425662.75	14480	258600.5	732570.5	10091.25	6189.5	32373.5	199316.75	12444	17421.5	374183.25	91609.25	47689.5	66815	14763.5	125055	43116.75	9536.75	122337.5	68731.25
Vaccinated COVID-19-	SD	SD	Male	19.70958904	18-<45	Normal	No	Yes	No	Black	0	0	NA	39	14	Vaccine	Day 42	NA	control	211627.25	290173.5	125393	542368	353925.5	26555	45447	265366.75	35141.5	272538	365736.25	10710.75	127439.5	108402.5	8037.25	6263.5	16216.25	19121.25	40939.75	6480.5	315090.75	53695.5	213233	161391	25585	386415.75	12646.25	19980.5	7837	200900.5
Vaccinated COVID-19-	SD	SD	Male	26.0136612	18-<45	Normal	Yes	No	No	Black	0	0	NA	27	15	Vaccine	Day 42	NA	control	12969	25263	30458	63468.5	232697	7944.5	40661	16448.5	117344.75	40684.75	30658.75	6901	9758.25	11773	5676.5	5349	5435.75	117949	10189	7180.5	21235.25	9287.75	28424	25100.75	12863.75	37868	36577.5	10823.5	14959.5	23143.25
Vaccinated COVID-19-	SD	SD	Female	47.40710383	45-<60	Obese	Yes	No	Yes	White	0	0	NA	34	16	Vaccine	Day 42	NA	control	117701.5	157419	106929	194955.25	395570.25	23118.5	46177	127653	75844.75	221192.25	230328.5	10254.5	76384.25	32051.25	8476.5	6226	13665	195109.5	11109.25	13039.5	129356.25	35934.25	29988.5	34628.5	14695.5	51797	12574.5	11976.75	9831.5	33482.75
Vaccinated COVID-19-	SD	SD	Male	46.95068493	45-<60	Normal	No	No	No	White	0	0	NA	35	14	Vaccine	Day 42	NA	control	87724	229270	188903.25	197701.5	732328	31159.75	42109.75	140523.5	30151	327329	145464.5	7990	139484.5	48081.25	38639.25	6538.5	13777.5	9150.5	9551.25	7955	105951.5	35220	38285.5	32148.25	15903	52968	15254.5	11235.25	13446.5	28706
Vaccinated COVID-19-	SD	SD	Male	53.29234973	45-<60	Obese	No	Yes	Yes	White	1	1	NA	33	14	Vaccine	Day 42	NA	control	59663	79406	25984.25	170150.5	1798228.5	7608.5	38273.25	118213	20797.25	45914	141096.25	6903	12376.5	20734.75	48983	5029.5	4937	103929.75	91270.25	6317.25	109180.5	9956	22657.25	36491	11733.75	37082	86996.5	7032	6951	31975.25
Vaccinated COVID-19-	SD	SD	Female	45.28142077	45-<60	Obese	No	No	No	Black	0	0	NA	26	14	Vaccine	Day 42	NA	control	77595.5	160443.5	79395	172483.75	754892.5	19446.5	37807.75	155107.25	295599.25	216293.5	152664.5	10962.75	85391.5	37435	5877.25	5611.5	11760.75	33063.25	8481.75	19174.5	150873.75	34200.5	47932.75	60811	23299	141115.25	32433.5	19461.5	25285.5	54070
Vaccinated COVID-19-	SD	SD	Male	24.06830601	18-<45	Underweight	Yes	No	No	Black	0	0	NA	31	14	Vaccine	Day 42	NA	control	5908.5	8327.25	18917	39175	702072	6402.5	36746.75	6976.5	282521	10626.5	11809.25	6468.25	4852.5	7937.5	5293.5	5020	4790	228458	16581	5611.75	8560	7311.25	7056.25	5919.25	5747.5	59804.5	27379.5	4741.25	8357	5574
Vaccinated COVID-19-	SD	SD	Male	41.94246575	18-<45	Overweight	Yes	Yes	No	Black	0	0	NA	31	14	Vaccine	Day 42	NA	control	27691	66359.75	39112	169243.75	977553	9613.75	31042.5	45766.25	598703.5	79537.5	55678	7298.75	24408.25	23499.25	6165.5	5239	6157	114883.5	85641.25	7188	55033	14756	21573.25	26720.25	12525	37484.5	17083	7689.75	13721.75	32830
Vaccinated COVID-19-	SD	SD	Male	50.19125683	45-<60	Overweight	No	No	No	Black	0	1	NA	31	14	Vaccine	Day 42	NA	control	58570.5	153075.5	68769	1011563.75	1679080.75	20361	171370	148035.25	492558.25	178611.75	135611	8416	53947.25	57949.5	13691.25	6647	11032	230262.75	189549	7560	153945.5	40198.5	62208.5	70904.25	21979.75	206712.25	18318.5	15640.5	12731.25	76511.75
Vaccinated COVID-19-	SD	SD	Male	30.99178082	18-<45	Obese	No	Yes	No	White	0	0	NA	28	11	Vaccine	Day 42	NA	control	26002.25	68713.5	43463	123614.5	969498	7760.5	36991	51745	212578.75	85766.5	55890	6565.5	24587.5	14798.75	13309.25	5027	5822.5	122620.25	8867	6237.5	44961	11745.75	23598.75	22949	8825.5	35693.5	9281	6978.75	5663.25	23029.5
Vaccinated COVID-19-	SD	SD	Male	20.16666667	18-<45	Normal	No	No	No	Black	0	0	NA	28	14	Vaccine	Day 42	NA	control	14473.75	22702.25	24446.5	135255.25	973782	7631	41186	24308	115111	25949.75	41339.5	6625	8359.75	176100.5	6209.25	5149.25	4992.75	43553	25014.75	5348.75	25691	8907.75	17302.25	27042	8074.5	42417.5	57687.25	8524.75	7103.25	24367.5
Vaccinated COVID-19-	SD	SD	Male	37.04644809	18-<45	Normal	No	No	No	Black	0	1	NA	28	14	Vaccine	Day 42	NA	control	22540	43751.5	30996.25	164094.5	589537.5	7514.5	36485.5	27797	115716.5	56146.5	52535.5	6503	13728	14180	9154.75	5532.75	5145	380844	69238	5214.25	38314.5	9361.25	38860.5	84703	22635	55048	15262.25	8827	15896.5	38288.5
Vaccinated COVID-19-	SD	SD	Female	44	18-<45	Normal	No	No	No	White	0	0	NA	28	14	Vaccine	Day 42	NA	control	22660	46204.5	32089.5	87182.25	529479	7836.5	32006.5	37822.25	99515.75	63911	54325.25	6328.75	17353	41992.5	5779	5123	5801.5	72052	49020.25	4633.75	37202	9907.75	25383	31637	9862	31227	20800	8219.5	5597	31968.75
Vaccinated COVID-19-	SD	SD	Female	26.92876712	18-<45	Normal	No	No	No	White	0	1	0	27	14	Vaccine	Day 42	NA	control	65683.75	186489.5	128190	252037.75	2660890.75	27468	43813.25	184746	153256	250803	132078.5	13707.75	82527.25	114350.5	8219	6482.75	13482	314729.25	33994.5	11349	154712.5	69550	33739.75	50015.25	14166.75	44020.25	17352.75	9980.75	8041	46633.5
Vaccinated COVID-19-	SD	SD	Male	32.84109589	18-<45	Normal	No	No	No	Black	0	0	NA	30	14	Vaccine	Day 42	NA	control	226466.75	395855.5	204581.75	320435	788191.75	35588.75	37458.25	335320	132288.25	446155	385191.75	11079.75	197741.5	47766.5	6135.5	5526	19004	127980.75	15981.75	11020.5	377034	71849	100939.5	142452.75	50457.25	242746	35996.75	23420.5	46581.25	126742.75
Vaccinated COVID-19-	SD	SD	Female	62.9369863	>60	Normal	No	Yes	Yes	White	0	0	NA	27	14	Vaccine	Day 42	NA	control	16850.5	27393.5	65379.5	191751.5	708109.25	14065	134276.5	30511.25	90331.5	49254	54025.75	11877.5	9763.25	20325	10055	9198	8433.25	547358	101651.75	13568	32501.5	14152.5	24904.25	37913	26621.25	57177.75	15005.5	17072	7834.5	29237.5
Vaccinated COVID-19-	SD	SD	Female	56.0136612	45-<60	Obese	No	No	No	White	1	0	NA	28	14	Vaccine	Day 42	NA	control	36405	121482.25	66270.5	136015.5	255781	8998.75	19946.5	74924.5	96166.5	207274.5	64100	6221.25	64166.5	7098	5073	5187.25	6178.5	51812	6939.75	6400	73456	17062.25	23744.5	43635.5	19254.25	55676	6811.75	10465.5	7479.5	31206.5
Vaccinated COVID-19-	SD	SD	Male	31.99726027	18-<45	Normal	No	Yes	No	Black	0	0	NA	28	14	Vaccine	Day 42	NA	control	43950.75	115929.75	70994.25	160793.75	540225.75	13265	49646	74292	78290.5	134456.75	93400.25	8702.75	44543.25	11465.25	10166.75	6264	7431.25	383985.25	91852.25	6393.5	112579	21282.75	21026.5	42110	12326	22743.5	29705.75	9087.5	7803.75	29322.25
Vaccinated COVID-19-	SD	SD	Female	27.69589041	18-<45	Obese	No	Yes	No	Black	0	0	NA	41	14	Vaccine	Day 42	NA	control	60289	119999.5	72232	172315.25	453939.5	16576	41462.25	97318.5	396294.75	166305.25	127285	9574.5	48961.25	28539	5734	5907.25	9320.5	30888.25	28296.5	10695	107611.5	31143	87568	120714	38027.25	203360.25	25195.75	23838	15364.75	113354.5
Vaccinated COVID-19-	SD	SD	Male	30.6630137	18-<45	Normal	No	No	Yes	White	0	0	NA	45	14	Vaccine	Day 42	NA	control	18366.5	39648	58183.5	134840.75	451502.25	10086	75101.75	31628.75	27485	40892	64069.25	8413.75	10978	15501	8051.75	7293.5	6521.5	15582	12689.5	6311.5	49673	10644	22292.75	28415.25	11011.5	26194.5	7368.5	7113.75	33212.5	22780
Vaccinated COVID-19-	SD	SD	Male	33.56830601	18-<45	Normal	No	Yes	No	Black	0	0	NA	53	14	Vaccine	Day 42	NA	control	49417.25	62605.25	43497.5	147372.5	1036360	9808.5	49736	68782.5	47520	56266.25	117628	8766.5	14033.5	26159.25	7149	6206.75	6226.25	112331.75	52655	6527.25	75074.25	12304.5	70047.25	50952.75	9970	247634.75	378113	6428.5	12999	58992
Vaccinated COVID-19-	SD	SD	Female	53.72054795	45-<60	Normal	Yes	No	No	Other	0	0	NA	36	14	Vaccine	Day 42	NA	control	6728	9605	27106.5	54777.25	1496159.5	8324.75	48364.75	7765.5	181869	13750.25	14816.25	8118.5	4992	9541.5	6349.25	6311.25	5511	37544	22442.5	10230	10409.5	8777	7683.5	4773.25	6790.5	7570	18414.25	5534	10496	4624.25
Vaccinated COVID-19-	SD	SD	Male	49.09562842	45-<60	Normal	Yes	Yes	No	Black	0	0	NA	48	14	Vaccine	Day 42	NA	control	59141	68207.75	41547.5	151554	532126.25	10000.25	44925.25	56014	71809.25	54578.25	114033	8133	12278.75	22147.75	13477	6293	6466	22289	17529.5	7231.5	72726.75	13148	44343.75	22869.5	7649.75	214818.25	15030	5900	15944.5	20675.25
Vaccinated COVID-19-	SD	SD	Female	25.85753425	18-<45	Obese	No	Yes	No	Black	0	0	NA	28	19	Vaccine	Day 42	NA	control	100782.5	137732.25	48484.75	193364.25	1473459.5	10690.5	41581.5	145431	496752	118612.75	155646.75	7370.5	45641.5	69852.75	31289	5432.25	6522.75	161299.75	18302.5	11485.5	148114.75	15318.75	83756.5	116982.75	29833.5	172777	159139.75	16821.5	11556	99160
Vaccinated COVID-19-	SD	SD	Female	24.10655738	18-<45	Underweight	No	Yes	No	Other	0	0	NA	34	15	Vaccine	Day 42	NA	control	32066.75	14835.5	27499.5	92339.5	471722.5	8088	43925	18164	53687.75	10340.25	89506.25	7826.5	5160	22438	10645	6134.75	5404	68420	72633	6913.5	27809.75	8040.75	14525	9294.25	6262.5	13857.25	44600.5	4951.25	7338.5	9282.5
Vaccinated COVID-19-	SD	SD	Male	51.67123288	45-<60	Normal	Yes	No	No	Black	0	0	NA	30	14	Vaccine	Day 42	NA	control	14627.5	15412.25	28630	259999.5	1244740.5	7606.5	53061.75	14238.5	320559	11456	32795.5	7336.5	6079	38850.75	21878	6180	5342.75	462109.25	17470.5	7693.5	26577	7811	47435.75	45526.5	17810.25	96544.25	16510.5	18094.5	9337.75	47182.75
Vaccinated COVID-19-	SD	SD	Male	22.00819672	18-<45	Underweight	No	Yes	No	Black	0	0	NA	28	13	Vaccine	Day 42	NA	control	16498.5	41196	37237.75	88119	1588180	9062.75	40401.25	22985.5	70758.75	67656.75	38944	7847	17478.5	10627.75	8526	5527.75	6059	149118.75	12796.25	9374.75	27956.75	10982.5	53934	105623	52339.75	162402	205522	12884.5	16586.75	43753.25
Vaccinated COVID-19-	SD	SD	Female	28.47814208	18-<45	Overweight	No	Yes	No	Black	0	0	NA	29	13	Vaccine	Day 42	NA	control	9655	13941	30396.5	61670	125202.25	8848.5	45164	12966.5	32342	16142	25700.5	7943	5900.5	9799.25	6007	5672	5704.25	18547.75	9381.25	6247	16274.25	8640.75	11799.25	10822.5	6827.5	19532	35681	5899	5382	9736.25
Vaccinated COVID-19-	SD	SD	Female	25.96986301	18-<45	Normal	Yes	Yes	No	Black	0	0	NA	34	14	Vaccine	Day 42	NA	control	175992.25	271377.25	150552.75	294276.5	554757.5	26408.5	35378	268790.5	208590	363335.75	248063	10011	146137.5	89927.5	12984	7222.5	15414.5	523343.25	15126	8712	211799	61205.5	52872.25	50387.25	16672.5	134940.75	359207.5	9917.25	13695.5	45561
Vaccinated COVID-19-	SD	SD	Male	24.65479452	18-<45	Normal	Yes	Yes	No	Black	0	0	NA	32	10	Vaccine	Day 42	NA	control	12112.25	41615.25	44694.5	93650.5	712317.5	10452	54522	28056.25	39391.5	40791	39936.25	8965.5	12844.5	10615.5	7009.5	6190	6626.5	84069.25	26260.25	7385	35975.5	10594	71328.75	90848.75	12704.5	54708.5	64241	8910.25	8694.5	121318
Vaccinated COVID-19-	SD	SD	Female	31.04098361	18-<45	Normal	Yes	No	No	Black	0	0	NA	33	9	Vaccine	Day 42	NA	control	22312	32291.5	29202.5	90036.25	257471.5	10225.75	40772.25	35046.5	811515.25	34739	65368	9409.5	8668.25	38292	7723	5926	6554	365741.5	28288	16810	34231.75	10787	41384.5	32309.5	13135.25	85852.5	28029	9513.5	27275	32276
Vaccinated COVID-19-	SD	SD	Male	40.75890411	18-<45	Underweight	Yes	No	No	Black	0	0	NA	31	11	Vaccine	Day 42	NA	control	39473.5	106407.5	63334.25	178684.5	1031742.75	11388.25	58228.75	80459.5	301984	112207.75	109798.5	8218.25	36962	60101.5	8357.75	5848	9421.25	46515	53786.5	7175.5	83854.75	14560.5	22428	31057	11644.75	37495.75	9604.5	6852.75	13843.75	35089
Vaccinated COVID-19-	SD	SD	Male	31.06010929	18-<45	Normal	No	No	No	Black	0	0	NA	29	13	Vaccine	Day 42	NA	control	11944.5	23382	35389.5	95908.5	884808.5	10549.75	49639.75	18314.25	79121	26986.5	37320	8631.75	8336.5	11704	10113.25	6649	6130	125102	56559.75	8025.5	32402.5	9905.25	19663.25	27021	15188.25	37643.5	86286.75	13035	11035	16248
Vaccinated COVID-19-	SD	SD	Male	21.28415301	18-<45	Underweight	Yes	Yes	No	Black	0	0	NA	28	13	Vaccine	Day 42	NA	control	34807.5	87792	62925	264649.25	844681	10563	70608.75	113376.25	164664.5	85601.25	99146.75	9388.75	31164	23679.5	8703	7615	7307.25	492652.75	35344	14212.5	100186.25	17964.25	202677.75	180504	45574.5	647675.25	108659	22525	29700.5	229979
Vaccinated COVID-19-	SD	SD	Male	20.07377049	18-<45	Normal	Yes	No	No	Black	0	0	NA	22	14	Vaccine	Day 42	NA	control	39678	65630.25	38320.75	130422.75	550671.75	9128.5	38231	39335	348811.25	91655	108341.5	6946.75	23015.5	29800.5	5832.5	5263	6291.5	12871	8760	10821.5	45007.5	11512.75	36714.25	39435	14765.5	85461.75	43096.5	9450.5	48476.25	32791.75
Vaccinated COVID-19-	SD	SD	Male	22.86849315	18-<45	Normal	No	No	No	Black	0	0	NA	21	14	Vaccine	Day 42	NA	control	18992.5	17351.5	20279.75	55613	842237.5	7230.5	34009.75	16303.75	54075	24272.5	59203.5	6998	6250.25	9420.75	8059	5223.75	5072.25	23451.5	10070.5	8111.25	20387.25	8393	34767	27135.75	12710.5	45566.25	220095.75	8933.5	29923.5	23527.5
Vaccinated COVID-19-	SD	SD	Male	20.04644809	18-<45	Normal	No	No	No	Black	0	0	NA	22	14	Vaccine	Day 42	NA	control	11612.25	32206.25	47502	90731.75	504108	10395	52926.5	18960.5	40334.75	46789	32066.25	8651	13015	10236	6528.5	6479.25	6611.75	65178.25	27667.5	7410.25	25709	10566.25	18398	25759.75	13386.75	58588.5	29944.25	13179.5	8171.5	21240.25
Vaccinated COVID-19-	SD	SD	Male	40.9890411	18-<45	Normal	Yes	Yes	No	Black	0	0	NA	22	14	Vaccine	Day 42	NA	control	53703.5	85985.25	51052.5	158061.5	579492	10125.75	43127.5	103833.5	71712.75	116077.5	119820	7478.75	31364	28313	8098.25	6395.25	6525	280812	51993	9198	74025	13352	165666.75	204948	20824.75	126738.25	30046.25	11137	11539.75	168887.25
Vaccinated COVID-19-	SD	SD	Male	23.51092896	18-<45	Overweight	No	No	No	Black	0	0	NA	24	15	Vaccine	Day 42	NA	control	6837	10836	28844.75	58974.5	67679.5	8801.75	49524	9073.25	33176.5	11323.25	16932	8049.5	5588.5	8568.5	6152.5	6012.75	5720	11645	9018	6934.5	13142	8134	11415	12441.75	6870.5	23557.5	7910.75	5214	5941	10028.5
Vaccinated COVID-19-	SD	SD	Male	27.93972603	18-<45	Normal	Yes	Yes	No	Black	0	0	NA	22	14	Vaccine	Day 42	NA	control	74439	96894	43903.5	152324.75	2066049.75	10399.5	66006	113095.5	172327.5	84178.25	161165.5	8077.25	25285	24606.5	6811.5	5683.75	6406	575754.5	14696.75	10643.5	123669	16105.75	39840	48365.75	19199.25	255185	26389.5	12492	13304	46707.5
Vaccinated COVID-19-	SD	SD	Male	22.17759563	18-<45	Normal	Yes	No	No	Black	0	0	NA	23	14	Vaccine	Day 42	NA	control	12855.25	45436.25	45003.5	57608.75	1293755.75	8718.5	40080.25	15165	129909	79121	28706.75	6815	18523.75	8578	5914.5	5460	5731.75	54819.5	52419	8296.75	20257.75	9919.5	19841	20822	11830.75	29968.75	14145	7337.5	22083.25	16394.75
Vaccinated COVID-19-	SD	SD	Male	27.25956284	18-<45	Normal	Yes	No	No	Black	0	0	NA	23	14	Vaccine	Day 42	NA	control	23498	66218	82788.5	77783	323581.25	8618	44039.5	35910	24144.5	118493.5	58413.5	7402.25	18543	14181.75	5993.5	6160.5	5652.25	73629.5	12840.5	6336	51661	9416	199286	200536.5	91431	252931.25	269240	8473.75	45941.75	135401.5
Vaccinated COVID-19-	SD	SD	Male	35.39344262	18-<45	Overweight	No	Yes	No	Black	0	0	NA	33	14	Vaccine	Day 42	NA	control	51757.75	102182.25	42467.75	170264.5	404830.5	10277.25	40778	87353.5	173974.75	86491.25	138788.75	7044.25	23277.75	26105	8893.75	5237.5	6017.75	8674.25	13891	5625	114884.75	16083.5	28257.5	25158.25	8177.5	55112.5	13579	6225.25	12435	29135.5
Vaccinated COVID-19-	SD	SD	Male	29.53551913	18-<45	Normal	Yes	No	No	Black	0	0	NA	31	14	Vaccine	Day 42	NA	control	110170.75	188017	72712	147785	1912845.75	14689.75	35290.75	157924.5	83654	215532.5	206129.5	7551.5	81479	17701	6472	5243.75	8478.5	534765.5	19998	9823	202832.5	25514.5	75772.25	68134.75	25984.75	100553	45721.25	35373	13092	52865
Vaccinated COVID-19-	SD	SD	Male	33.44808743	18-<45	Underweight	Yes	Yes	No	Black	0	0	NA	31	14	Vaccine	Day 42	NA	control	22043	62750.75	38679.25	613271	1131047	11211.5	110138.75	59430	322740.5	78403	63826	7001.5	20118.5	24794.25	7611.75	5132	6592.75	95238	74652	6418.5	69822.75	16310.5	39182.25	41976.5	14836	142382.5	15777.25	10616.25	10011.5	44438.75
Vaccinated COVID-19-	SD	SD	Male	23.74520548	18-<45	Normal	No	Yes	No	Black	0	0	NA	29	14	Vaccine	Day 42	NA	control	6519.75	8819.75	16370	72573	1003608.5	6777	32228.75	6955.5	275867	9303.5	12100	7119.75	5126.5	9056.5	5745	5191	4964.75	406646.5	39633.5	7493.5	8733.5	7631	12540	15587.5	6736.5	111615.75	62973.75	5428	11079	11918.25
Vaccinated COVID-19-	SD	SD	Male	24.49453552	18-<45	Normal	Yes	Yes	No	Black	0	0	NA	35	17	Vaccine	Day 42	NA	control	17707.25	30879.5	43612.75	137571.5	923166	9652	57392	37876.5	63348.25	28919.25	57119.25	8356	9191.75	24932.5	7052.5	6850.25	6107.5	26035.5	20359	6675.25	44076	10111.75	22763.5	15999.5	6373.5	27925	18564	5063	5648.25	16819
Vaccinated COVID-19-	SD	SD	Male	19.54644809	18-<45	Normal	Yes	Yes	No	Black	0	0	NA	29	14	Vaccine	Day 42	NA	control	282875.75	607550.75	322961.5	621392.25	1293385.5	100599	27094.75	429009.5	187350.5	685048.75	435669.5	10837	350517.5	48567.25	10251.5	5264.75	76570	381385.5	10314.5	6434.75	493071.75	111448.5	154632	137663.5	31335.25	211052.25	23106.5	26446	10388.75	145981.25
Vaccinated COVID-19-	SD	SD	Female	28.92876712	18-<45	Normal	No	No	No	Black	0	0	NA	29	14	Vaccine	Day 42	NA	control	6504.25	8866	26166.5	41394.5	47179	8673	54580.25	7236.25	14306.5	9801.25	13705.25	7591.25	5074	6859	6183.25	5135.25	5527.25	6657.25	8896.5	7088.75	9518.25	7601.5	38361.75	41996	8331	68979	7366.25	6037	8641.25	48071
Vaccinated COVID-19-	SD	SD	Male	34.75890411	18-<45	Normal	Yes	Yes	No	Black	0	0	NA	28	14	Vaccine	Day 42	NA	control	11917.5	22434	29825.75	76401.5	541910	7712.75	40195.25	13420.5	55735.75	29386	28465	7024	8994.5	19346.25	6549.75	5476.75	5205	41617.5	47957	6498.75	17136	8389	13476.5	11247.5	7525	16159.5	16343	5461	8724.5	11203.5
Vaccinated COVID-19-	SD	SD	Male	27.42076503	18-<45	Normal	Yes	No	No	Black	0	0	NA	32	15	Vaccine	Day 42	NA	control	29783	89354.5	53199.5	111910.25	308253.25	11033.5	45686	78062.5	175511.5	119372.5	67585	7578.5	34042.5	85436.25	6300.75	5998.5	6923	52417	16325	5829.75	74627	17157	40335	60706.25	21154.5	66181.75	9338.25	14030.25	7900.5	43031
Vaccinated COVID-19-	SD	SD	Female	28.49726776	18-<45	Normal	No	No	No	Black	0	0	NA	53	11	Vaccine	Day 42	NA	control	97705.75	142993.25	55600	268103.25	512638	12119.25	37846	213240.5	241932	109924.5	183886	8283.5	32702.25	162991	6039.5	6163	7799	210303.5	35751.25	6929.75	176124.75	20084	35114	26854.25	12279.5	74912.75	26773.25	8199.5	13138.5	24428.75
Vaccinated COVID-19-	SD	SD	Female	19.0136612	18-<45	Normal	No	Yes	No	Black	0	0	NA	29	13	Vaccine	Day 42	NA	control	168558.75	272133.5	115711.25	295394	1709001.25	21468.25	32197.5	233924	143572	323250.5	284372.5	8885.75	135926.25	241483.75	18411.5	5364.5	10842.5	249797.75	8846.75	6118.5	238749.75	42818	41795.25	26451.5	36433.5	86396.5	11751.75	44064.25	8463.75	31864.5
Vaccinated COVID-19-	SD	SD	Female	24.36065574	18-<45	Overweight	No	Yes	No	Black	0	0	NA	31	14	Vaccine	Day 42	NA	control	42031.5	62697	47718	168096.25	540910.75	10977.5	52510.25	44068	55313	52203.5	112970	8620.25	16946.5	26240.25	6329	6537.75	6731	325577.5	17344	6792.75	58716.5	12400.75	227680.5	150074.75	10786	229370.5	25779	8384	17750.25	198176
Vaccinated COVID-19-	SD	SD	Female	20.55737705	18-<45	Overweight	No	No	No	Black	0	0	NA	28	16	Vaccine	Day 42	NA	control	90727.5	134943	56991.5	152714.75	159069	10612.25	47470.5	171727.5	46176	106160.5	180794	7815.75	34350.25	19989.25	6152.5	6349.25	6270	61950	20719.75	6036	182354.25	13628.5	45651.25	54705	12851.5	108789	27284	8183.75	5841.75	51329.5
Vaccinated COVID-19-	SD	SD	Female	24.71780822	18-<45	Overweight	No	No	No	Black	0	0	NA	28	16	Vaccine	Day 42	NA	control	47706	96061.5	58030	220233.5	387299	12346	45607.75	89579.25	432414.5	122072.5	104258.5	8149	38130.75	30212.25	8970.75	6572.5	7569.25	231475	25737.5	8894	78299.5	17324.75	37965	71669.5	11457	171268.5	16044.25	7327.25	20410.5	49699
Vaccinated COVID-19-	SD	SD	Male	38.27868852	18-<45	Normal	Yes	Yes	No	Black	0	0	NA	30	14	Vaccine	Day 42	NA	control	239581.5	330075.25	90098.5	446986.5	399445.75	16405	36994	340916	149100.25	189701.5	504018	7753.75	93805.75	296869.5	19416	5665	9428.25	144827	10631.75	5305.5	349670.75	22608.5	96284	97145.25	18186	160367.5	9495	10564.25	6972.5	91493.25
Vaccinated COVID-19-	SD	SD	Male	26.02185792	18-<45	Normal	No	Yes	No	Black	0	0	NA	29	14	Vaccine	Day 42	NA	control	49036.5	76546.75	54915.75	137371.75	141392.25	11442	54649	68698	64271.25	75399.25	147555.25	8088.25	19518.75	19959	6290.5	6527	6829.25	385487.5	25266.75	6780.25	81656.5	12910.5	48932.5	56303	14552.5	73574.5	10119	11127.25	7901.5	50197.5
Vaccinated COVID-19-	SD	SD	Female	29.85205479	18-<45	Obese	No	Yes	No	Black	0	0	NA	29	14	Vaccine	Day 42	NA	control	15858.5	33781	38158.25	107962.75	810753.5	8398.75	51172.75	30172	295537.5	36162	45407.75	7272.5	10113.5	12054.5	6891.75	6022.5	5319	642331	15859.5	6029.25	40646	10383.25	17146.5	16480	7867.25	66681.25	53355.5	6360.25	66749.25	16804.75
Vaccinated COVID-19-	SD	SD	Female	21.98356164	18-<45	Overweight	Yes	Yes	No	Black	0	0	NA	34	14	Vaccine	Day 42	NA	control	79517.75	81177	30912.5	123018.75	596004	8381.5	41054.75	111111	98776	27505.25	157341.75	7508.5	8228.25	27854.75	14851.5	5723	5599	370730	60425.25	9472.5	133451.5	9589.25	13179	9955.5	8448.75	16374	14590.75	6068	11341.25	8867.25
Vaccinated COVID-19-	SD	SD	Female	34.60382514	18-<45	Normal	No	No	No	Black	0	0	NA	28	13	Vaccine	Day 42	NA	control	41240.75	102577.75	61689.75	233707.75	682562.75	9979.5	58147	63487.5	287054.25	107530.5	108682.5	7551.75	29305.5	115855.5	7752	6395	6690.75	409476.5	50624.75	6045.25	81930.5	13351.5	61525	36291.25	8718	96806.25	40527.75	6601.25	7686	41685.5
Vaccinated COVID-19-	SD	SD	Male	36.8	18-<45	Underweight	Yes	No	No	Black	0	0	NA	28	15	Vaccine	Day 42	NA	control	28936.5	36871.5	33135.5	82341.25	1158864.25	7848.5	50310.75	44411.5	229729.5	25033.5	87856.5	7880.5	7878.25	63282.25	9590	6276.75	5664	521470.5	66721	7489.5	56903	9120.5	25428.75	27516	10029.25	40872.5	18835	7851.75	8463.5	26544
Vaccinated COVID-19-	SD	SD	Female	33.96712329	18-<45	Obese	No	No	No	Black	0	0	NA	35	16	Vaccine	Day 42	NA	control	13496.75	17804.5	32602.75	89001.5	485931	9771.75	49805.5	13748.5	234460	19296	39914.5	8420	6429.75	12018.5	11742.5	5801.75	5793.75	188442.5	12264.75	11356.25	20002.25	9017	30928.5	22334	12336.5	34674.25	36461.75	10851	43343.5	23432.75
Vaccinated COVID-19-	SD	SD	Male	31.66575342	18-<45	Normal	No	No	No	Coloured	0	0	NA	25	17	Vaccine	Day 42	NA	control	61891.5	158136.5	78495.25	237115.25	462445.25	10349.25	48939.25	92493.5	82451	174975	100579.25	7431.75	75331	125956.75	6142.5	5546.25	7004	473578	33265	6706.5	110631	18197.25	14802.75	26937.75	12490	54083.5	13078.75	6540.75	8551.5	21182.75
Vaccinated COVID-19-	SD	SD	Female	34.64931507	18-<45	Normal	Yes	Yes	No	Coloured	0	0	NA	25	15	Vaccine	Day 42	NA	control	23647	42246.75	27373.5	105253.5	791663.75	9393.75	39231.5	32900	259684.25	60852	68670.75	7406.25	16099.75	26931.25	8259.75	5426.5	5782	71508	28015.25	12059.5	37330	10546.75	18987.75	12116.5	10557	20968	93377.5	8657.25	25036.25	11843
Vaccinated COVID-19-	SD	SD	Male	27.12021858	18-<45	Normal	Yes	Yes	No	Coloured	1	0	NA	25	15	Vaccine	Day 42	NA	control	18302	59121.25	41287.25	79541.5	1069439	9797	43182.75	42846	62699.75	91370	44040.5	7806.5	23193.5	8740.25	5960.25	5356.75	5794.5	72335.25	19475.75	6674.75	38994.5	14237.5	37800.25	52618.75	19391	52091.5	83849.5	10132.75	11317.5	39363
Vaccinated COVID-19-	SD	SD	Male	48.96712329	45-<60	Underweight	Yes	No	No	Coloured	0	0	NA	25	15	Vaccine	Day 42	NA	control	97906.5	238472.5	116914	242345	1286511.5	39275.75	33235.5	164324.25	240927.5	284666.75	204853.5	7028	108120.25	54014.75	6564.75	5487.25	16484.5	13928.75	24072.25	6716.5	158540.75	20224	18003.75	34808.75	13751	44621.5	36539.25	11405	18642	33389.5
Vaccinated COVID-19-	SD	SD	Male	38.70410959	18-<45	Overweight	No	No	No	Coloured	0	0	NA	35	19	Vaccine	Day 42	NA	control	28888.5	35305.75	30762.5	104698.25	765102	9749	39600	47959.75	374773	50940.75	74329.5	7271	12937	78175	5680.5	5249	6250	433500	9425.25	7754.5	31474	12007.75	73448	80428.25	28760.75	54651	52968.75	7309.25	14525.25	89116.25
Vaccinated COVID-19-	SD	SD	Male	33.55464481	18-<45	Overweight	No	Yes	No	Black	0	0	NA	21	15	Vaccine	Day 42	NA	control	30860.5	80460.25	56977.5	154741.5	1467797.5	10553	58208.75	67883.25	51230.25	86852.75	83287.75	7722	25946	43908.5	10718.5	6578	6164.75	157641.5	11859	6183	82287.5	14546.75	103285.75	125911.25	35175.75	292142.25	26221.75	23621.5	43315.75	154440
Vaccinated COVID-19-	SD	SD	Male	36.8	18-<45	Overweight	No	No	No	Black	0	0	NA	27	14	Vaccine	Day 42	NA	control	43713.25	78903	55585.25	112337.25	753737.75	11566.25	43539	68957.25	395557	116917.5	104598.5	8166.5	30262	41479	9489.25	5997	7249	187768.75	69422.5	10008.25	67356	13630.75	45286.5	45368.5	17376.75	52951.5	24713	10497.5	15420.25	54213
Vaccinated COVID-19-	SD	SD	Male	20.05737705	18-<45	Normal	Yes	Yes	No	Coloured	0	0	NA	29	14	Vaccine	Day 42	NA	control	59374	175598.5	100298.25	186483.5	751593.5	12577	47643.75	136086.75	30200.5	198390	133890.25	8137.75	78146.25	14654	9244	6090.5	9099.75	525584.25	42063.5	7206.25	136720.75	18715.75	86086	132316.25	41713.25	94585	16620.75	11196	10987.25	110893.5
Vaccinated COVID-19-	SD	SD	Female	34.59016393	18-<45	Normal	No	Yes	No	White	0	0	NA	29	17	Vaccine	Day 42	NA	control	20334.5	59128.75	43142	132154	450312.75	9286.5	52749.25	39537	42221.5	50711.5	58611.25	7826.75	17498.5	15938.75	14235	6096.5	5810	6726.25	12163	8364.25	46194.75	9672.5	26551.75	42369.75	14304.25	30497	7795.25	7539	7657.25	25938.5
Vaccinated COVID-19-	SD	SD	Female	37.99178082	18-<45	Overweight	Yes	No	No	Coloured	0	0	NA	31	14	Vaccine	Day 42	NA	control	6554.25	8891	26871	72792.25	1417575.25	6711	46952.75	7621.75	365836.25	8452.5	14803.5	7222	4594.5	10843	5518	5762	5149.5	216696.5	22131.75	8087.25	9975.5	7658.25	14206.25	6154.25	17142.5	21395.25	158763	8067.25	33704.5	5785
Vaccinated COVID-19-	SD	SD	Female	57.32513661	45-<60	Obese	No	No	Yes	Coloured	0	0	NA	27	14	Vaccine	Day 42	NA	control	41991.5	84470.75	50344	277758	1017452	10904.25	42639.75	87047.5	197834.5	102170	113297	7738.75	29400.5	22059.5	5945	6087.5	6383.75	43476.5	20174.5	6736.25	100611.75	17767.5	26054.25	25291.5	11262.5	35960.5	248155.5	8044.25	26585	25975.5
Vaccinated COVID-19-	SD	SD	Female	34.30874317	18-<45	Normal	No	No	No	Black	0	0	NA	27	14	Vaccine	Day 42	NA	control	131144	236933	127020.5	224543.5	1246608.75	19855.5	45383	197733	507284.75	241797.5	216412.5	9699	81845.75	87914.5	13001.5	6195.5	12071	182540	62587.25	11409.75	201995.25	44121.25	154489.5	161181.25	56825.25	242335	17629.25	26524.5	13486	155001.5
Vaccinated COVID-19-	SD	SD	Female	47.55737705	45-<60	Underweight	Yes	Yes	No	Coloured	0	0	NA	31	14	Vaccine	Day 42	NA	control	44829.75	89758	63729.5	134041.25	1776183.5	11263	46051.25	60976.75	315537.75	98509	96243.5	7820.5	27526.75	18479.25	37212.75	6226.5	6893.25	48369.5	57219.5	8776.25	73777.5	11854.75	12238.25	11448	8309.25	40298	25227.75	6052	11718	13503
Vaccinated COVID-19-	SD	SD	Female	23.88493151	18-<45	Normal	Yes	No	No	Coloured	0	0	NA	31	14	Vaccine	Day 42	NA	control	90434	156020.75	74751.5	263630.75	952122.5	10669.75	47705	148735.5	162732.25	158613.5	171008.5	7109.25	51927.5	49809.5	9453.25	6094	8877	573146	28858	6545.75	151649.25	14933.25	27078	32097.5	16230.5	174753	25387	11559	21782.5	33562.25
Vaccinated COVID-19-	SD	SD	Male	41.3715847	18-<45	Obese	No	Yes	No	White	0	0	NA	33	19	Vaccine	Day 42	NA	control	57883.5	87721.25	55729.25	131237.75	1682433.5	10449.5	36905.75	64278.5	121567.25	96369	135121.5	7377.5	26128	19094.75	5914.25	5554.5	6603.5	12602.25	8824.5	7580.75	90649.5	16928	18624.75	21375	12346.75	129972	15363.75	7569.75	6470.5	15159
Vaccinated COVID-19-	SD	SD	Female	58.06830601	45-<60	Obese	No	No	Yes	Coloured	0	0	NA	25	14	Vaccine	Day 42	NA	control	9840.5	22316.5	39180	100840	437771	8941	57756.25	16574.5	194535.25	31216.5	33206.75	7581.75	9158	30661	6258	6685.5	5867.25	24315	11266.5	6395	24807.5	8950.5	18497.25	19036.25	8762.25	18990.5	8064.5	5481.25	6411	16500
Vaccinated COVID-19-	SD	SD	Female	42.41256831	18-<45	Obese	No	No	No	Black	0	0	NA	28	14	Vaccine	Day 42	NA	control	17260	37958.5	26834.5	106911.75	243296	8472	38838.25	28915	51036.25	34822.5	44421	7028.75	9011.75	25109.75	6848	5246.75	5499.5	26323.25	23465.25	6164.75	30673.5	10769.5	22220.75	21433	12043	48354.5	29183	7865.25	6896	19329.5
Vaccinated COVID-19-	SD	SD	Male	26.81369863	18-<45	Overweight	Yes	Yes	No	Black	0	0	NA	27	14	Vaccine	Day 42	NA	control	114741	196450.5	61563.5	282076.25	762584	14150.5	32077	174547	357806.75	166005.25	250458.5	6823.75	57929.75	60860.75	18012	4789	7861.75	33537	33245.25	5265.5	212033.75	27757	43388	40370.75	11234.5	89417.5	18436	8143.5	18998.75	48977.5
Vaccinated COVID-19-	SD	SD	Male	24.59452055	18-<45	Normal	Yes	Yes	No	Black	0	0	NA	27	14	Vaccine	Day 42	NA	control	5983.25	10240.75	26061	66942	1057190.25	7545.5	50213.25	8427.25	23037	8002.75	13493	7479.75	4777.25	8760.25	5850.5	5707	5366.5	41538.75	30119.25	6379.5	10964	7981	5131.5	4195	4221.75	6353.25	7532.25	3868	5240.5	4092.75
Vaccinated COVID-19-	SD	SD	Male	26.67945205	18-<45	Underweight	Yes	Yes	No	Black	0	0	NA	28	14	Vaccine	Day 42	NA	control	14338.5	18038.75	34554	96892.75	484258.5	8046	46911	16644.25	601639.5	19780	43604.25	7617	6966	18119.75	6412.5	5768	5835.25	443910.75	44257	6185.75	21841.25	8685.25	36172.75	26376.5	8248	84056.25	18540	6403.5	14114.25	26477
Vaccinated COVID-19-	SD	SD	Male	27.89863014	18-<45	Normal	No	Yes	No	Black	0	0	NA	28	14	Vaccine	Day 42	NA	control	10463.5	21081.25	30810.5	139076.5	844100.5	8833	141474.25	19408	300595	28874.75	27166	8588	8664	26447.75	6363	6247.25	5984.25	117387	21867.5	11790.5	20370.5	11400.5	15979.25	10761.25	10452.5	65385.75	35532	7520.5	81984.25	10066.5
Vaccinated COVID-19-	SD	SD	Female	32.58196721	18-<45	Obese	Yes	Yes	No	Black	0	0	NA	27	16	Vaccine	Day 42	NA	control	6288.5	10924.5	30395	67351.5	1141377	8378	47661.5	17052.5	592938	8078.25	18131.5	8273	5097.75	8624.75	6573	5995.5	5559	197232.75	11070.75	6101.75	14114.25	7769.25	5711	4652	4748.25	7706	8803.75	4398	5800.25	4509.5
Vaccinated COVID-19+	SD	SD	Female	31.73424658	18-<45	Overweight	No	Yes	No	Black	0	0	NA	25	18	Vaccine	Day 42	Negative	case	34302	114517.75	36004.25	52011.5	475583.75	7262.25	6326.5	55130	257620.5	129661	47845.5	6042.5	46781	10424.5	17316.5	4427.75	5120.75	233687.25	14436	6434.5	130376.5	14424	72892.5	68321.5	17136	96845.75	73385.5	8002.5	11492	60891
Vaccinated COVID-19+	SD	SD	Male	26.70958904	18-<45	Underweight	Yes	Yes	No	Black	0	0	NA	28	15	Vaccine	Day 42	Negative	case	24225.25	46800.5	23004.5	60379.5	698044	8912.5	6382.25	29191.5	84255	109020.5	46785.75	5839.75	29182	9360.5	5178	4554	5540.5	115012	9462.25	7654.5	31390	9222.5	119436.5	94217.75	19146.5	98232	202500.5	17245.5	20053.5	134664
Vaccinated COVID-19+	SD	SD	Female	32.01092896	18-<45	Normal	No	Yes	No	Black	0	0	NA	29	14	Vaccine	Day 42	Negative	case	13663.25	41283	14869	35738.25	768938.25	6733.75	7413.5	31101	156479.25	59949.75	23765	6025.5	16072.75	6490	6507	4790	4954.75	102060	12020.75	6231.5	33099.5	9361.5	22025.5	35967	13817.5	40002.5	23598	10350.25	11182.75	30360.5
Vaccinated COVID-19+	SD	SD	Male	29.34153005	18-<45	Overweight	No	Yes	No	Black	0	0	NA	29	14	Vaccine	Day 42	Negative	case	9140.5	13695.75	9469.75	14688	402326.5	6236	7050.25	10837.25	256596.5	21305.25	13734.5	5926.75	7201	5011	5286.5	4657	4519	259088.5	15890	6813.5	9848.5	7997	22302	20206.75	10402	22697.75	12768.5	7730.25	11697.25	18383.5
Vaccinated COVID-19+	SD	SD	Female	35.96712329	18-<45	Normal	No	No	No	Black	0	0	NA	27	15	Vaccine	Day 42	Negative	case	96807.25	101491.75	26110.75	127631.25	339298.5	8667.25	41814.75	112660	115318.5	59710.5	207069	6902.75	14615.75	41332	5569.25	5529.25	5688	135982.5	20510.5	7700.5	146937.5	9697.75	60174	43925.25	11132.25	101480	50008.5	6361	14614.25	52032.5
Vaccinated COVID-19+	SD	SD	Male	21.09562842	18-<45	Normal	No	No	No	Black	0	0	NA	28	13	Vaccine	Day 42	Negative	case	63670.75	154823	60614.25	100032	669481.5	13347	6965.5	126497	77263.25	188056.25	102489	6431.25	65607.5	23593.5	6799.25	4703	7927.25	65123	13958.5	5542.25	113014	22432.5	34844.75	57705.5	25133	64772	15329.5	8350.5	15147	46925.5
Vaccinated COVID-19+	SD	SD	Male	58.41256831	45-<60	Normal	No	No	Yes	Black	0	0	NA	34	14	Vaccine	Day 42	Negative	case	22113.5	39394	13572	40328.5	645566.5	8269	7555	29224.5	273011.25	45847	46129	6431	14273.25	11132.25	14932.25	4659	5333.5	342876.5	90064	7913	29203.5	10386	33861	37201	27735.5	85994.75	72912.5	26396.25	20363.75	35011
Vaccinated COVID-19+	SD	SD	Female	20.30874317	18-<45	Overweight	No	No	No	Black	0	0	NA	32	14	Vaccine	Day 42	Negative	case	118804.25	246941.75	70467.75	203303.5	241613	17715	9708.5	225731.75	164887.5	236385	217825	7467	97433	21830	5192.75	4809	13203.25	103282.75	23266.5	9771.5	215431.5	32046.5	29882.25	30253	13763	62224.5	45211.75	11567.25	14591.75	30987.25
Vaccinated COVID-19+	SD	SD	Male	41.63661202	18-<45	Underweight	Yes	Yes	No	Black	0	0	NA	27	14	Vaccine	Day 42	Negative	case	50536.5	110553	46680.75	124991.5	328915.5	10582.5	34926.75	91115	106667.25	92004.5	109751	7297.75	24853	25266.25	6217.5	5588.25	7637.75	55652	23897	6993.5	88005.5	11913	23012.5	30337	10080.25	103277.25	12308.75	7255.5	10282.75	27675
Vaccinated COVID-19+	SD	SD	Male	26.48087432	18-<45	Overweight	No	No	No	Black	0	0	NA	28	14	Vaccine	Day 42	Negative	case	17624.5	16217.5	9938.75	17992.5	504257.5	5892.5	7172	11540.75	137483	26845.75	32738	5960.25	7618	9384	5111.75	4684.25	4534.5	15939.5	22419	8315	13216.5	7280	28405.25	15619.5	12882.25	82795.5	26181.75	9356.5	22815.5	15344.25
Vaccinated COVID-19+	SD	SD	Male	53.20218579	45-<60	Overweight	No	Yes	No	Black	0	0	NA	28	14	Vaccine	Day 42	Negative	case	101786.5	225949.25	106826	226911.5	1096817.5	17663	39811.75	189266	310984.75	281118.5	182394	9313	98322.5	77721.5	9597	5374.25	9863.5	590934	24397.5	14958.5	158736.25	32484	93881	46284	12578.25	156969.5	32879.5	10001.5	17560.5	61139.5
Vaccinated COVID-19+	SD	SD	Male	35.6	18-<45	Normal	No	Yes	No	White	0	0	NA	35	15	Vaccine	Day 42	Negative	case	9173.75	14500.75	10609.75	18142.75	330288.5	5861.5	6169.5	10174.75	33923	29137.5	12793.5	6066	7879.25	7998.5	6050.5	4476.5	4670	78852.25	6280	7033.25	9886.75	8589.25	24716.75	26459	12760	26355.75	9631.5	9188.75	8794.25	23456.5
Vaccinated COVID-19+	SD	SD	Male	33.8	18-<45	Overweight	No	Yes	No	White	0	0	NA	27	14	Vaccine	Day 42	Negative	case	7677.25	16829.25	8836.25	20569.75	1031829.5	5440.5	6930.25	7935	35146.5	19771.5	8807.25	5532	7315.75	5929.75	19493.5	4484.5	3972.5	393183.5	5850.5	6829.5	7396.75	6958	16378	22208.75	8973	21767.5	22511.25	6528.5	7905.5	19506.75
Vaccinated COVID-19+	SD	SD	Female	35.64480874	18-<45	Overweight	No	Yes	No	Black	0	0	NA	27	14	Vaccine	Day 42	Negative	case	65955.5	122106.25	34953	86053.5	868617.75	9552	19183.5	110628	278586	142507.5	126067.5	6717	42794.75	29366.5	5298.25	4680	6525	145152.5	6555.75	11579	93292.5	14265.75	58290.75	93048.75	32035.75	78089.5	78218	14694.5	21035.75	70086.25
Vaccinated COVID-19+	SD	SD	Female	56.39617486	45-<60	Underweight	No	Yes	Yes	White	0	0	NA	28	20	Vaccine	Day 42	Negative	case	6693	8382.5	8371.5	11967.75	774541.5	5792.75	6442	7622.5	55930	17973	7937.5	6015.25	6040	5093.75	4798.5	4708.75	4462.75	5767	5414.75	6060.75	7094.5	7952	16943	12789.5	10522.75	12920	51009	7151.75	11461.25	10902
Vaccinated COVID-19+	SD	SD	Female	26.41803279	18-<45	Normal	No	No	Yes	Black	0	0	NA	29	13	Vaccine	Day 42	Negative	case	14746.5	18154.5	6962.5	23020.25	503919.5	5879.5	6610	24916.25	100563.25	13638.75	32936.5	5695.5	6129.5	21638.25	7442	4644	4277.5	143610	6185.75	6267	24334.5	7534	77132	251472	86375	383550	17391.75	154836.75	12220.75	224318.75
Vaccinated COVID-19+	SD	SD	Female	21.99178082	18-<45	Normal	No	No	No	Black	0	0	NA	31	11	Vaccine	Day 42	Negative	case	52766.5	81105.25	19139.5	119003.25	430920.5	9570.75	6160	74841.5	80740.5	82741.75	108252.25	5652.25	26430.25	13651.5	10550.5	4467	6104.5	115974	10953.75	5576.75	92739.5	12608.25	29014.75	20754.5	14318.5	86164.5	43928	10179.25	49370.5	16163
Vaccinated COVID-19+	SD	SD	Male	28	18-<45	Normal	No	Yes	No	Black	0	0	NA	31	11	Vaccine	Day 42	Negative	case	14188	21134.75	11917	27429.5	1253123	6681.5	16993.75	16370.75	177112.5	30133	24725.75	6591.5	9469	9492	5416.25	5089.25	4819.5	291033.75	10722	11761.75	18449.5	10928.5	110879.75	79815	15315.75	299908.75	39979.25	11651.5	27824.5	101258.5
Vaccinated COVID-19+	SD	SD	Male	25.3579235	18-<45	Normal	Yes	No	No	Black	0	0	NA	32	10	Vaccine	Day 42	Negative	case	42202	103463.75	41079.5	89854.25	532763	8662	6137.5	65130.75	268265.25	135152.5	68032.5	5840.75	46011.75	10006.5	4847.5	4876	6093.5	20841	14623.25	5090.25	62966.5	14113.25	92567.5	97290	44110.5	141836.75	9760.5	10340	8742.25	28032
Vaccinated COVID-19+	SD	SD	Female	27.25136612	18-<45	Normal	No	No	No	Black	0	0	NA	30	12	Vaccine	Day 42	Negative	case	79283.25	160619.75	39289	190622.5	323008.5	11952.5	13486.5	160533.25	303422.75	141892.5	142567	6267.75	49785.25	76422.75	5241.5	4794.5	7436.5	399263.5	17236.5	6594.5	152785	20060.75	60443	58633.5	20258.75	96374	14795.5	9998.25	24907.25	50720.5
Vaccinated COVID-19+	SD	SD	Male	24.13934426	18-<45	Normal	No	Yes	No	Black	0	0	NA	26	16	Vaccine	Day 42	Negative	case	14443.5	18608.5	10804	25038	1071922.5	6110	8250.75	27031	134614.75	33724.5	26998	5891.25	8448.25	9589.5	9972.25	4755.25	4486	298195.5	71248	8938.5	16636.75	7713	63152.25	93893.5	26198	77133	43300.75	10192.75	10209.5	53523.25
Vaccinated COVID-19+	SD	SD	Female	45.82191781	45-<60	Normal	Yes	Yes	No	Black	0	0	NA	22	17	Vaccine	Day 42	Negative	case	11767.5	40296	18544.5	49640	198985.5	6307	10515.5	25795.5	48646.75	40287.5	21065.5	5873.5	12051	5627	4813	4569	4582	53121.5	12213	5231.25	30779.5	8918.25	19202.25	28134	11476.5	100401	10293.5	7966	8652	24022
Vaccinated COVID-19+	SD	SD	Male	18.58356164	18-<45	Underweight	No	No	No	Black	0	0	NA	61	11	Vaccine	Day 42	Negative	case	230109.25	341777	93387	269654	650523.5	28477	6300.5	315688	31556.5	276467.5	314408.5	8980.25	136129.75	40441.5	14501	4760	16818.5	110748.75	11972.75	4932.25	354258.5	48529.5	56160.5	48492.5	14139	83554	187926.25	8905.5	11395.5	52153.5
Vaccinated COVID-19+	SD	SD	Male	19.51639344	18-<45	Normal	Yes	No	No	Black	0	0	NA	33	15	Vaccine	Day 42	Negative	case	62999.75	136561.25	65807	172153	1308513.25	21604.25	12450	74095.5	349953	223900.5	114395.5	9565.25	79684	14366.5	5813	4869	12602.25	61533.25	6290	19034	86060.25	30044	31744.5	17613.5	16550.5	41098.25	30362	13618.75	40349	17282.5
Vaccinated COVID-19+	SD	SD	Male	19.34699454	18-<45	Normal	Yes	No	No	Black	0	0	NA	29	14	Vaccine	Day 42	Negative	case	159855.5	237502.75	58393.5	223758.75	1127969.25	17137.5	11777.75	231598.75	620678.5	209241.5	254835.25	9081.25	79838.25	93768.5	11111.5	4596.5	9676	311443.75	58957.25	14405	233959.75	32199	73336	54949.25	22251.25	145574.5	35551.75	19990.5	36399.25	66237.25
Vaccinated COVID-19+	SD	SD	Female	27.43169399	18-<45	Overweight	No	No	No	Black	0	0	NA	28	14	Vaccine	Day 42	Negative	case	34089.25	77026	26010.25	54803	722227.5	7366.75	7275.25	74986.75	127914.25	84622.75	56657.25	6173.75	29978.5	13018	5701	4507.5	5227.5	88526	40389.75	6506.5	65041.5	12687.5	14011	16740.5	8567.5	25471.5	17536.5	6091.25	12282.25	14191.25
Vaccinated COVID-19+	SD	SD	Female	50.12021858	45-<60	Overweight	No	Yes	No	Black	0	0	NA	31	14	Vaccine	Day 42	Negative	case	189921.5	202756.75	46347.75	336147.25	517792.75	8338	14400.5	236291.75	80839	125043.75	305539.5	6257.5	71273.5	44261.25	5045.25	4571.25	5731	22907.75	10047.75	6221.25	247038	13737.5	68150.75	40283.75	8475	115069	852302.5	6284.5	8027.5	47466.25
Vaccinated COVID-19+	SD	SD	Female	23.27322404	18-<45	Overweight	No	No	No	Black	0	0	NA	28	12	Vaccine	Day 42	Negative	case	40417	55264	10861.5	34802.75	299914.5	6150	7994.75	47867	224580	25157.5	81294.75	6376	10036.25	12159.75	5016.75	4678.25	4483.5	44127.5	7752.75	7984.75	55666	7964.25	43738.5	37821	14108	68093	26577.5	11500.5	14211.25	41124.5
Vaccinated COVID-19+	SD	SD	Female	20.38251366	18-<45	Normal	No	Yes	No	Black	0	0	NA	40	13	Vaccine	Day 42	Negative	case	13599.25	24200.25	10649.25	19964.25	286330.25	6368	6804	14497.75	256185.75	38966.5	23294	6261.25	11812.75	5224	5159.25	4470	4672	65441	32454.25	6374.25	19839	8599	19059.5	18298.5	10863	62892.5	20612.5	7870.5	9960	14657
Vaccinated COVID-19+	SD	SD	Male	19.10928962	18-<45	Normal	Yes	Yes	No	Black	0	0	NA	29	13	Vaccine	Day 42	Negative	case	13348.5	30227	13452.5	25035.25	593949.5	5914.75	6415.75	20062	293019.5	40329	21976.75	5688	13005.25	8303.25	7616.5	4934.5	4609	181284	17804.75	5365.25	17083.5	8080.5	42159.25	65088.5	24808.5	86461.75	26577.25	18586	11962.75	62423.5
[truncated: 146 more columns]
