# Supplementary material for: ChAdOx1 nCoV-19 (AZD1222) vaccine-induced Fc receptor binding tracks with differential susceptibility to COVID-19
Source: Nat Immunol. 2023 Jun 15;24(7):1161–72. doi: 10.1038/s41590-023-01513-1 (PMC10307634; doi:10.1038/s41590-023-01513-1)
Supplement: Source Data Fig. 4 — Raw data. [file 41590_2023_1513_MOESM6_ESM.csv]

group	IgG1_WT.S	IgG1_B.1.351.S	IgG1_WT.RBD	IgG1_B.1.351.RBD	IgG3_WT.S	IgG3_B.1.351.S	IgG3_WT.RBD	IgG3_B.1.351.RBD	IgM_WT.S	IgM_B.1.351.S	IgM_WT.RBD	IgM_B.1.351.RBD	IgA_WT.S	IgA_B.1.351.S	IgA_WT.RBD	IgA_B.1.351.RBD	FcR2A_WT.S	FcR2A_B.1.351.S	FcR2A_WT.RBD	FcR2A_B.1.351.RBD	FcR3A_WT.S	FcR3A_B.1.351.S	FcR3A_WT.RBD	FcR3A_B.1.351.RBD	FcR2B_WT.S	FcR2B_B.1.351.S	FcR2B_WT.RBD	FcR2B_B.1.351.RBD	FcR3B_WT.S	FcR3B_B.1.351.S	FcR3B_WT.RBD	FcR3B_B.1.351.RBD
Vaccinated COVID-19-	7193.25	11206.25	14093.5	8020.75	15850.25	10915.25	16183	9500.5	17595.5	11426.5	71006	62947	7247	5426.75	9992.25	7520.25	5906.75	255065	8026	7040.75	39629	239696.5	70882.75	9340	10312.5	19911.5	24070.5	8716	5030.5	4461.5	5200.5	5301.75
Vaccinated COVID-19-	9571.5	33114.25	21924.25	8447.75	36050.5	39733.25	37362	26321	23769.75	9931.25	33227.25	18927.5	9645	6932.5	11994.5	8904.5	5114.25	204445	4941	6112.5	28895.5	292791	48499.5	10964.5	4279.5	3771.5	3573.25	5218	5125.5	15662	5187.75	6472.25
Vaccinated COVID-19-	5513.25	7681.25	6861.75	7077.25	6290	4224	6556	6584.5	15607.5	5174	15717.5	12181.5	5601.25	4477.5	7026.5	7177	4875.5	21555.25	4737	5917.5	6985	26369.5	8222	7471.25	4281.25	3620	3455.75	5243.25	5455.25	5667	5118.75	6142.75
Vaccinated COVID-19-	8275	12429.5	10041.25	7440	23776	18183	17111	9768.5	98389.75	8104.75	47005.25	40691.25	28958.5	9974.5	26818	11513.25	5121.25	77373	4770.25	6104	26420.75	137054	15496.5	8915	4511.25	3703	3505.5	5317.75	5832.25	6247.75	5877	6323.75
Vaccinated COVID-19-	48139.5	54620	128858.5	16947.5	152933.5	165043.5	63576	15301.5	149410.75	230782	51846.25	51079	18759.25	15783.75	25675.5	15245	79268.5	494456	153352.5	8253.75	341581	560602.25	505779	48019.25	4303	3662.75	3566	5433	60332.75	101741.25	84745.75	7715.5
Vaccinated COVID-19-	13318	30696.5	61245	13146	22214	27914.5	28256.5	15739	23785	10782.75	56065.75	22207	10962.25	7038.25	15349	10655	7047.5	264399.25	29099	7378	55043	371610	283574.75	27840.5	4349.75	3820.5	3831	5508	5793.25	15714.5	17807	6748
Vaccinated COVID-19-	39884.5	72139.75	63090.5	10214.5	46382.5	56175	33246	16582.75	37831.5	20136.75	40126.5	36863.5	31223.25	34367.75	10708.25	8560.5	32113.5	519755	28619.5	5939.5	293322	688398.5	329781.5	20975.5	4123	3864.5	3819.25	5174.75	21919.25	85149.25	28507	6607.5
Vaccinated COVID-19-	80331	96680.5	183489	33669	24628	28535.75	28084.25	16799	29560	10024.75	32808.25	27018.5	13243.5	7817.5	20323.75	13257	96979.75	638869	246726.5	15580.75	479844	795809.5	672473.25	145625.5	4252	3639.25	3583.75	5307.75	53043.25	94131.25	120555	9676
Vaccinated COVID-19-	45452	61177.5	134296	20357.75	102046	76413.5	163202.5	43281	37863.25	23104.25	50131.5	31210.5	34776	22545	67179.5	31140.25	77609.25	511957.75	314204	24652	380368.75	634592.5	677712.5	94127	4362	3763.5	3644.75	5305.5	39120.5	55961.75	132948	15663.25
Vaccinated COVID-19-	10333.25	18733.5	33454.25	10550.25	15730.5	11833	23910.25	13060.5	20902	7109	57376.5	41881.25	9104.5	4901	15523	10735.25	12280.75	177242	40762	12277.25	23713.75	133521.5	97610.5	14033	14554.5	13620.25	52730.5	12762.75	6156	4242	12284.75	7385
Vaccinated COVID-19-	7212	8832.25	12010.75	7692.75	12231	12105.5	11911.75	8335.5	14236	8281.5	23513	26869.5	16289	8301	12895	8728.75	5579.25	58076.25	5120	6194.5	17211	69363	21859.5	7682.75	4272.25	3685	3645	5370.25	5863	6471.25	6087.5	6181.5
Vaccinated COVID-19-	53769.5	76761.5	136587.75	17501.5	170761	67651.25	303496	17335.25	23916.75	13187.75	24442.75	24256.5	20853.25	19005.5	69370.75	16544.75	75428.25	536326	238715	7214.5	438110.5	779011.75	695190	52862.5	4375.5	3758.5	3568	5402.5	47302.5	77978.75	129662	6605
Vaccinated COVID-19-	16054	24836.75	27479.75	9204	17423.5	35594	10973	9930.5	41930.5	46962.5	17123.5	14156.5	11624.75	8285.5	45552.5	9072	6600.75	278125.25	8125.25	6180	109011.75	426584.25	139965	13875.5	4503	3573.5	3288.5	5128.5	6516.25	17142.75	7858.5	7125.5
Vaccinated COVID-19-	42176.25	101399.75	170589.25	18011.25	21678.75	30063.25	20154.25	11485.75	30712	24234.5	65276.25	44299.25	11339.5	8688.75	17506.75	9872.5	27135.5	622082.75	202756	8915	248099.25	742967	640378.5	69545.25	4309.5	3569.5	3526.5	5226	19474.5	101708.25	113656	7490.75
Vaccinated COVID-19-	31483	53645	46037.25	10071.5	16538.75	12411.25	18759.75	11103.5	81961.5	51243.25	100892.75	78693.5	23646	14857	17139.75	11736.75	11394.5	344973.5	13761	6946	174701.5	466259.25	144018.75	15305.75	4409	3586	3628.75	5492	10223.25	30934.75	10408.75	6481.25
Vaccinated COVID-19-	114063.5	150099.5	166967	15386.75	93617.5	212790	28287.25	10468.75	208210	213570	296222	89771	21081.5	35122.25	11200.5	8790.5	261807.5	860611	209291	6777.25	615397.75	898101.75	575493	40020.75	4248.5	3560.5	3490.5	5109.5	119090.5	228083.5	126483.75	7347
Vaccinated COVID-19-	46343.25	65650.25	128367.75	16593	170509.5	63701	317134.5	17583.25	22965.25	12616.25	23258.5	21253.5	19747.75	16989.5	69397.25	15855.75	79834.5	535851.5	292121.5	7512.25	371135	690308.5	690541.5	35183.75	4356	3695	3525	5323.5	55969.5	74512	137974.75	7457.25
Vaccinated COVID-19-	51516.75	84722.5	102204.5	12274.5	52955.5	60012.5	23651.5	10884	21096	8931	36889.25	48947	16300.75	13169.5	16964.25	11637.25	34604.25	564135	57876.25	6089	287094.5	640640	434430.75	27492.75	4246.5	3631	3746.5	5605.5	22910	79756.75	38430.5	6226.5
Vaccinated COVID-19-	16789.5	25478.25	33493.5	10364.5	25770.75	29839	20723.25	11110.5	17875.25	17445.25	27643.5	26827.5	147034	8247.75	12809.25	11409.5	8735.5	201190	11450	6515.75	160844	406621.25	185880.25	15419.5	4282.75	3616	3435	5338.5	7378	9528.75	8396.5	6257.75
Vaccinated COVID-19-	28469.5	63504.5	92152.75	11821.5	140712.75	170397.75	24423.5	10616.75	54831.75	154206	153190.5	32377.5	31749.5	40308	16782.25	11610.75	11247.5	453607.75	25737.5	5992	174837	529599	330605.5	17537.25	4360.25	3616.5	3562	5413.5	12659.25	38390.75	26120.75	5898.75
Vaccinated COVID-19-	6613.25	9630.75	10512	7805.75	9761	5295.25	14649.5	8840	16447	13471.5	14538.5	12170.5	8915.75	5839	13411.75	8851	4972.5	31748.25	5247	6110.75	12691.5	37695.75	12586	7968.5	4289.75	3665.75	3718.5	5530.75	5789.75	6221	5145.25	6337
Vaccinated COVID-19-	12839.75	20266	26933.5	8084	20069	42708.5	12764.5	7431	17839	15188.5	17038.25	21770.75	9321.75	9280.75	14179	16114	6568.75	231516	8118	5814.25	84702	394798	129405.5	10140.5	4201.75	3724.5	3563	5340	6144	11311	6531	6789.25
Vaccinated COVID-19-	22273.25	16488.75	20422.75	8801.5	15535.25	11592.25	15371.5	7334.5	16459.5	7285	57071	183918.25	14129	8838.25	8192.75	8793	11086.25	235202.25	7194.75	6683.5	101330.5	174790	46766	9346.25	22215.25	13412.75	13149.75	8018	5050	4371.5	4470	5588
Vaccinated COVID-19-	257426.25	433276.5	475817	82617.25	62066.5	74148	39425	17893.5	96385	83230.25	61054	83668.5	51945	85378.25	14916	13091	595499.5	1338039	1055676.75	74580.5	823523.25	1161148	1175951	480040.75	4340	3703.5	3596.5	5265	148956.25	335644.75	288201	27075.5
Vaccinated COVID-19-	16302	24784.25	56662.5	9953.5	56623.5	62249.5	36202.75	12954.5	28697	19096.5	24330	28426.5	15885.5	23509	21973.25	14336.5	6807	195966	16490.25	6069.75	83462	344585.5	217517.5	11918.5	4353.25	3896.5	3764.5	5415	7454.5	13501.5	21055.75	6768.5
Vaccinated COVID-19-	9935.5	10285.5	23714	9329.25	6943.75	4629	7032.25	6586	32160	7934.75	47724.5	31789.25	7682.25	5446.5	9709.75	8864.75	6221	66446.5	10474.25	6692.25	24712.5	103942	60519	12204.75	4330	3597.25	3612	5169.75	5783	5583.5	6582.25	6812.25
Vaccinated COVID-19-	10669.75	24086.5	31342.5	9019.75	18053	20398.25	19301	11741.25	24229	17178	98868.75	65308.75	33969.25	8118	11409.5	8125.5	5638	243731	9923.75	6268.5	52596.25	365340	170724.75	15488	4185.5	3600.5	3531.25	5219.5	5648.5	10004.25	7284.5	6269
Vaccinated COVID-19-	32395.75	31878.75	43867	9953.25	203618.5	159974.25	29619.5	13629.5	49740.25	17717.5	73478.5	17407.5	10282.5	5937.5	17059.75	10019	21465.25	287444	9943.5	6430.5	266756	387816.5	116357.5	14811	4340	3478	3413	5199.25	15618.25	19162.5	8099.5	6148.75
Vaccinated COVID-19-	13102.75	19804.5	14167.5	7426	30475.5	30198	18914	11406	32293.75	19159.25	41092	58725	40728.5	77875.5	194020.75	142981	5539.5	163886.25	4864.25	6054.75	72008.25	268855	36858.5	7952	4328.5	3730	3630.75	5373.25	12956.25	16604.75	11502.25	13171.5
Vaccinated COVID-19-	19985.5	39949.25	32317.75	8971.25	48818	77871.5	28126.5	12239.75	14170.5	15043.75	14199.25	12058.25	49402	77800.25	37470	19439.25	10312.25	384785.5	7446.75	6247.5	173128.25	576754.75	155276.75	17683.5	4560	3632.5	3748.5	5195.5	10171.25	47662.75	8772.5	6748
Vaccinated COVID-19-	47038.5	101634.25	42912.75	9811.5	35433	36749.5	33343.5	16732.5	74039	86953	104720.25	70886.25	14329.5	13634.5	19705.25	11967.5	37113	687756.5	10491.75	6322.25	282521.5	750921.25	174176.75	15270.25	4462.5	3562.25	3548	5272	31066.25	138440.5	12044.75	6827.25
Vaccinated COVID-19-	94518.5	229713.75	255678.75	25441.75	145186.75	69956.75	29456	10347.5	31698.5	19614	35509.75	29263.75	22806.75	19536.25	32027	8974	132227.5	717187	365702.5	7855.5	536523.75	870973.25	809706	109258.75	4367	3584	3742	5443.5	49364.75	104323	117222.5	6712.5
Vaccinated COVID-19-	6370.25	9603.25	16216	8201	12910.5	8249.25	10605	8461.5	17833	6778.5	35519.5	10864	6276.75	4705.5	7549.75	7091.25	5089.5	43010.75	4998	5805.75	9385.75	54879.75	37028.5	8608	4404	3738.5	3562	5489	5090.25	5860.5	5145	5719.75
Vaccinated COVID-19-	42675.25	57530	159541	14057.25	28915	33163.5	24665.25	10562	26301.25	13776	68415.25	30709.75	34908.5	11903.75	146487.5	14052	23505.25	391840.75	149576	6537.25	252664.5	583981	555386	38618.5	4316.5	3673.5	3475.5	5224.25	15896.25	34415	89318.75	7094.5
Vaccinated COVID-19-	17247.25	43952.75	38122.25	11420	25981.75	31487.75	14470.25	9756	26392.5	13886.5	22773.25	15595.75	9892	9009.5	20319	11174.5	10279.5	445479	15833.25	7351.75	108146.25	457118	156035	22446.25	22846.5	134554.75	54220.25	10504.5	5708.5	15429	7975	5815.5
Vaccinated COVID-19-	40062.5	86833.5	146402.5	17382.75	52790	144946	18127	8601.75	42563	11786.5	22544.5	15492.75	8503	10415.25	13187	8083	27718.25	667040.5	171479.25	6643.75	225624	694345.25	549181	31330.75	71046.5	341833.25	476959.25	9279.25	11220.25	59935	78646	5803
Vaccinated COVID-19-	14094.5	19463.25	34882.25	10103	24294.75	23998.25	17260	10234	9525.75	6436	13903.5	11146.5	8165	6084.25	7359.5	7234.5	29824	525923.75	83776.5	6653	212682.75	522065.75	334313	27630.5	80861.5	149226.25	243015.25	8778.5	12547.25	17825.5	31542.5	5782.25
Vaccinated COVID-19-	7761	11751.75	8799.5	7541.75	28854.75	20522.5	11580.75	8237.5	19182.75	13069.75	9468	10149.5	10567.5	10832.75	8864.5	7478.5	6764.5	287713	4854.5	5959.5	80756	261882.5	23607	8490.5	21930	27634.25	12116	8957	5703.25	5867.25	4571.5	5600.75
Vaccinated COVID-19-	15054.5	22335.75	31979.75	10411.5	30740.5	40717.5	26347.5	15719.75	53539.75	7513	36486.25	27074	10110.5	4642	14873.25	10050	9053	330661	19850.25	9036.5	51876	268855	81939	13501.75	15841.25	28533.75	41475.75	11027	5256	4835.75	7413.5	6078.5
Vaccinated COVID-19-	11410.75	19394.25	29472.5	9031	12484.25	13651	18082.75	9303	20466	9868	35827.25	26174	9092.75	4912.25	14745	8756.75	16441	487457.5	45245	8130.5	132607.75	508998.75	264910.75	18214	36457.5	149727.25	133742	9810	7380.5	15285	19981.25	6101
Vaccinated COVID-19-	32978.5	78887.25	100292.75	16641.75	18327.25	19571	16180.25	10624.25	128123.5	50578.5	79236	57072	16861.5	8530.5	32230	9486.5	20634.5	669729.75	73650	8028	169508	710475.5	386914.5	31247.5	43973.75	237110.75	195280.25	9469.25	8475.25	42198.5	29640	5787.5
Vaccinated COVID-19-	10014	10092.75	9762.25	7837	8476.5	10856.25	8626.5	6615.5	17274	7526.5	22652	16580.5	19965.5	8081.5	12262.5	10391.5	4925.5	41088	4782.5	5785	35905.25	61092.75	11746	9274.75	4298.5	3563.75	3574	5387.5	5650.5	6405.25	5074.25	6371
Vaccinated COVID-19-	266278.75	512386.25	670746	144700.75	164786.5	305080.25	113465.5	47830	130292	171342.75	182899.25	86605.25	18024.5	29397.25	17543	17384	676357.5	1525883	1454577.5	145275.5	857419	1255864.75	1245208.5	603013.25	4471.75	3803	3677	5495.75	216120	527311.75	528275.25	70956.75
Vaccinated COVID-19-	18725	109419.5	51450.5	12714.75	24878.5	34641.5	26072.5	12748.5	22430	14505	79598.5	57510.75	9703.75	6834.25	12687.5	9589.5	12809.25	827554.25	35779	7450	92663.75	789591	216320.75	20201.5	17490	341862.5	67438	9397.5	5251.75	44318.5	7577	5721.5
Vaccinated COVID-19-	6175.75	10672.75	8182.5	8017.25	6282	4392.25	6531.5	6694.25	11211	5499	18504	27777.5	5974	4719	7518	6292.5	5019.5	79908	4879	6209.5	7070.5	28749.25	7086.5	7496.5	7733.25	6799	11724.75	8661	4340.75	3981.25	4203.5	5657.75
Vaccinated COVID-19-	89901	120841.25	118927	17528.5	31713.25	30036.25	11447.25	9845.5	17383	9108.75	23640.75	106251	9027.25	7092.5	16388.25	9810.5	149693	824294	91066.75	7236.5	453937.5	823879.5	431477	37453.75	329191.5	516499.75	241601	8995.75	46972.5	71272.5	25134.25	5797.5
Vaccinated COVID-19-	117457.25	301540.25	266593.25	30872.75	59752	155148	71695.5	22908.5	28908.5	31815.25	68530	41138.25	52451.5	47565	8966.25	7310.25	201843	1279220.5	394665.5	12172	521744.75	1134934.5	747428	103240	389921.25	1040906	797005.25	17163.5	50473	222484.75	100110.75	6288
Vaccinated COVID-19-	7287.75	26397.5	17988.5	10860.75	72391.25	60964.5	65431.25	13056	36939	15910.75	60125	43648	7642.5	6521.25	13440.5	9515.5	5061	274645	5261.75	6170.5	21640.5	287971.5	57141.5	17611.25	8024.75	22672	15078.5	8670.75	4663.5	4462.5	4561.75	5738.75
Vaccinated COVID-19-	42041.25	44672.5	120273.75	12976	102158	101898	54464	25332.5	48279	26671	145018	126850.75	16046.25	9300.5	21753.75	11822.25	49056	414392	99936.5	10633.25	262345.5	584619.5	420705	18763.25	4358.75	3747.75	3556.25	5279	27093.5	36515	64618	8756.5
Vaccinated COVID-19-	15492.25	24926.25	42500.75	8066.25	49836	36812	20409.75	7133.5	98638.25	15558.5	119874	124276.5	10809	12570.25	10969.5	8590.5	7570	259943.5	9988.75	6189.75	121691.75	473048	168867.5	8575.5	4407	3765.25	3614.5	5501.75	7623.25	21062.75	13167.5	6881.5
Vaccinated COVID-19-	6519.5	8979.75	9068.5	7730	35455	16946.75	48036	23586	28614.25	14841.5	54066	36258.5	31445.75	10203.75	43944.25	22858.5	13946.5	534430.75	31452.5	10030.5	67313	655942.5	70450.5	14664.75	4294.75	3784.5	3615.75	5070.75	10648.25	82691.5	22569.25	8883.5
Vaccinated COVID-19-	110495.5	173262.25	244084.25	40510	660453	774472.5	71339.5	34588	201872.75	55874.5	508213.5	55209	43056	26681	65720.75	38542	752239.5	1228937	475698	42830.25	786053	949653.75	843550	256114.75	4298	3683	3646	5149.75	134693.5	214591.75	117052.25	15544.25
Vaccinated COVID-19-	48605.75	97361.75	130252.5	18466	44558.5	78808	39865	19648	84290.25	21492	361809.5	75872.75	11453.5	8188.25	22079.25	11472.25	53045.25	677323.5	193160	8223	307522.25	681045.5	568918	55441	4275.5	3600	3396.5	5290.5	19858.5	73554.5	55213.75	6805
Vaccinated COVID-19-	6458.5	10943	13704.5	7560.25	10147	8030.75	10382.75	15871	27576.25	12397.5	76756	46068.75	7946.25	4842.75	13020.5	7758	5016	60523.5	5196.25	6078.75	11835.5	90512.25	30552.25	8948.5	4243.25	3633.5	3417.25	5603.25	5059	5924.75	5343.5	6412.25
Vaccinated COVID-19-	230758.5	374183.25	513736.25	91609.25	47689.5	80299.5	26988	13714.5	40122	30984.75	74446.5	114237.75	11717	10760.25	17087.5	12297	605895.5	1313212	1062795	78421	765887.25	1173882	1231497.5	473537	4451.5	3606	3614.75	5300.5	213312	493508.5	497956	47223.25
Vaccinated COVID-19-	211627.25	315090.75	272538	53695.5	213233	226867	52036.75	32377	160252.5	44591.5	225467.5	40528.5	20258.5	26327.25	16093	9406	663000	1447202.5	634038.75	50213	726773	1196523.5	827536	199124	918575.5	1179402.5	890295.25	78661.75	234266.5	309373	110941.75	9229
Vaccinated COVID-19-	12969	21235.25	40684.75	9287.75	28424	33701	28631.75	15188.5	50239	15650	69391.75	88838.75	27489.75	7280.75	13554.75	10370.75	6572.5	180669.25	12105.25	6406.5	66092.5	281939.75	163228.75	14171.25	4225	3666.75	3642.5	5549.25	5582.5	9852.5	8902.25	6382
Vaccinated COVID-19-	117701.5	129356.25	221192.25	35934.25	29988.5	40000.5	30331.5	17088.25	18425.5	9598	33192.25	16658.25	25890.25	13966.75	32689	15738.5	48295.5	514954.5	103560.25	9246.75	251005.25	482002	389972	29068.75	126410.75	134892.25	249357	11088.5	19369.5	12916.5	36683.5	6122
Vaccinated COVID-19-	87724	105951.5	327329	35220	38285.5	31624.75	26692.5	13220	27335.5	15188.5	57997.5	47592.5	6678	5181	7319	6801.5	38097	461219.5	408006	6936	211949	485819.25	560786	29413	78340	120890.5	747660	9579.75	12229.75	14380	209286.75	5775.5
Vaccinated COVID-19-	59663	109180.5	45914	9956	22657.25	34358.5	19417.5	11652.25	17591.5	9466.75	13388	11917.25	21041.5	8137.75	8216.5	24152.75	43516.75	627837.5	7297	6120.5	293210	720752.25	139954.5	13169	4499.5	3762	3793	5409.5	37249.5	126166	9191.75	6609.25
Vaccinated COVID-19-	77595.5	150873.75	216293.5	34200.5	47932.75	66132.25	61721.5	26122.5	226098	20856	141939.75	204383.25	54127	8307.5	24409.5	18241.25	138730	881276.5	379560.5	25833.5	467431	963646.75	798269.25	127175	4274	3699.25	3542.5	5316.75	74524	225647.75	189891.75	14239
Vaccinated COVID-19-	5908.5	8560	10626.5	7311.25	7056.25	6783.75	6336	6846.25	16215.75	8428.75	41560	49462.5	8675	5604.5	11179.75	9527	4922	42138.25	4461	6182	7648	49325.75	12982	7727.75	4413.75	3810.25	3548.75	5315.25	5374	6634	5305.5	6414.25
Vaccinated COVID-19-	27691	55033	79537.5	14756	21573.25	24499.75	18821	10497.5	77048.5	17992.5	408853.5	528394.75	11446.5	10824.5	17261.25	12205.5	16516.75	485302.5	42309	7099.75	162626.75	625492	332396.75	40827.25	4423.5	3826.5	3770	5464.5	10203.5	50722.25	35271.5	6604.25
Vaccinated COVID-19-	58570.5	153945.5	178611.75	40198.5	62208.5	81929.75	38840	21299.75	92941.5	102279	66361.25	70372.25	9689.5	14395.75	10233.75	9883.25	52994	812903.5	174544.75	12410	337053	923023	701079.5	158768	4462.75	3729.5	3598.25	5181.5	26068.25	156207.5	99649.25	8659
Vaccinated COVID-19-	26002.25	44961	85766.5	11745.75	23598.75	25798	15274	10107.5	18313.75	16558.75	28621	22068	21071.5	56418	20861.25	9177	11699	361174	38805.75	6480.25	174684	526282.5	379228.75	19813	4467.5	3668	3363.5	5401.5	11962.75	50238	49315.75	6665.25
Vaccinated COVID-19-	14473.75	25691	25949.75	8907.75	17302.25	35120	11878.75	10547.25	37948.5	40360.25	17800.75	15125.5	12577.5	9254.25	46637.25	9556.5	6212.5	239533.25	6703.5	6166	72277	334091.5	105507.5	12044	4265	3661.5	3648	5298.5	5969	12573.25	6962.25	6691
Vaccinated COVID-19-	22540	38314.5	56146.5	9361.25	38860.5	53508.25	49653.5	11677.75	21690	17019.75	22424.75	26970	7954.25	6777	9215.25	8980.5	11485	364612.25	35638.25	6633.25	170280.75	504862.25	344555.25	15849.5	4215	3657.5	3443.25	5296	8681	25930	23913	6462.75
Vaccinated COVID-19-	22660	37202	63911	9907.75	25383	35564	17671.75	10974.25	12207.5	12023.5	14650.5	16618.25	6251.5	5469.5	7583.5	6970.75	13896.5	392635.5	45291.25	6224.5	144623	439296.25	333262.25	20482	4252.5	3499.5	3602.25	5294.5	9113	31154	24088	6389.5
Vaccinated COVID-19-	65683.75	154712.5	250803	69550	33739.75	50950	33166.5	15371.5	17141	8887.5	23100	13945.75	66707	114197.25	14456	9660	18309.75	619049.25	147041.5	13343.25	160177.25	699123	506880.5	115360.75	57780.75	339289	462151.5	28795.75	9868	52169.5	98129.5	7345.5
Vaccinated COVID-19-	226466.75	377034	446155	71849	100939.5	142545	108936.5	44784	91071	91948.5	156029.5	98122.5	13989.75	9897.75	18183.75	11689.75	391551.25	1130867.25	821567.5	35716.5	722620.75	1134164.25	1070466	346421.25	4339	3679	3704.75	5354.75	67200.5	180097.5	141931	10078.25
Vaccinated COVID-19-	16850.5	32501.5	49254	14152.5	24904.25	35360.5	52366	20600.5	56212.5	7280	52730.75	46910	5128	3869.5	5102.5	5974.5	5992.75	165795.75	9237.5	6163.75	24093.25	132756.75	40976.75	9667.5	9261.5	11588	18178.25	8253	4501.75	4007.25	5195	5535
Vaccinated COVID-19-	36405	73456	207274.5	17062.25	23744.5	38031.5	44563.75	14748.25	31074.25	52213.25	30529	14462.5	8474	6605.5	9537.75	7331.5	7457	350662	112969.5	6005.75	113693.5	490663	526530.5	28547	4273	3639.5	3534.25	5117.75	7183	28508.5	55180.5	6495.5
Vaccinated COVID-19-	43950.75	112579	134456.75	21282.75	21026.5	33102.75	23923.5	10283.5	14635.5	8233.5	24637.75	38198.5	10174.25	8762	8944.5	7538	45621.25	840205.75	184290.75	7990	275763	881095.75	570277	56567.75	114167.5	612447	418796.25	12971.25	16779.25	109082.75	67888.25	5724.25
Vaccinated COVID-19-	60289	107611.5	166305.25	31143	87568	138958.75	82017.5	37500.75	21819.75	13242	31756.5	18637.5	13106.75	8090.5	29195	9411.5	78895.25	803084.75	252111	16813	349375.75	826266.75	624384.5	101930.5	179206.75	453288.5	487144.75	17955.75	25531	71876.25	70732.5	7194
Vaccinated COVID-19-	18366.5	49673	40892	10644	22292.75	26372.25	20078.5	10581.5	18027	10835.5	27141.5	22898	5578.5	4803.25	5021	6225	9714	448436.75	20872	5848	63805.25	375826	116323	10364	13005.25	30112	30375.25	8883.5	4510.25	5007.5	4278.5	5463
Vaccinated COVID-19-	49417.25	75074.25	56266.25	12304.5	70047.25	65996	15988.75	10544.5	21312	19276	82442.5	24066.25	63868.75	61496.5	10791.25	7610.5	48782.5	648405	18919	6539	261565.25	664110.5	163116	13361	119016.75	237657.75	63976.25	9345.25	13217.25	22806.25	7633.5	5547.5
Vaccinated COVID-19-	6728	10409.5	13750.25	8777	7683.5	4418.5	9301	7959	17520.5	5496.5	144919	45244.5	6368.5	4784.25	7149.75	7426.25	5882.5	95025.5	7636.5	7483.25	9132	33914.75	21372	9101.75	9093.25	7337.75	15144.5	8950.75	4997.5	4210	5295.5	5947.75
Vaccinated COVID-19-	59141	72726.75	54578.25	13148	44343.75	42419.5	11687	8802.5	26058.75	10433.25	39198.25	28549.25	14145.25	9966.5	10327	9822.25	63599	604808.75	21426.75	6581	343494.25	653850.75	188130.75	18711	168505	219551.25	64102.75	8505.5	38694.5	50603.75	12765	5699.5
Vaccinated COVID-19-	100782.5	148114.75	118612.75	15318.75	83756.5	123858	72808	32447.5	28186.25	21723.5	66101	49964.25	15066.5	7181.25	10230.5	8585	145616	860892.5	105148	7667.25	583313.5	990123.5	613396.25	69250.75	4462	3698.5	3636.25	5221	74715.25	190696	70247.75	6949.5
Vaccinated COVID-19-	32066.75	27809.75	10340.25	8040.75	14525	11934	7961	7448	263634.75	8619.5	54207	39960.5	11660.5	9288.75	9763	9384.75	11594.75	367899.25	5713	5970	106448.25	390776.5	11463.5	8102.5	10579	9416.25	11561	7937	4559.25	4145.75	4609.5	5033
Vaccinated COVID-19-	14627.5	26577	11456	7811	47435.75	53079.5	39684.5	23242.5	31670.5	8590	26981.5	17515.5	26050.25	11852	18898	7489.75	6673.5	260819.5	5689	6155	79114.25	304745.25	20871.25	7392	13007	21457.75	12444	8349.5	4908.5	4995.75	4606	5787.5
Vaccinated COVID-19-	16498.5	27956.75	67656.75	10982.5	53934	51884.5	100540	20171	35360.25	9089.75	81397	22993.25	10645.75	5389.75	24008.75	11033.5	11303.75	261354.75	49604	7246.5	132674.75	394061.75	360439.25	20267.25	4378.75	3695	3716	5446.5	8931.25	16784.75	30969.5	7199
Vaccinated COVID-19-	9655	16274.25	16142	8640.75	11799.25	12518.75	10464.25	6966.5	13938.25	8709	24429	19697	8157	6118.5	15821.5	14082.5	7002.5	209179.25	6831.25	5871.5	45332.25	176044	48620.25	8481	15676.25	48819.5	22209	7909	6253.25	6484.5	6249.5	5788.5
Vaccinated COVID-19-	175992.25	211799	363335.75	61205.5	52872.25	54470.75	35355	14481	105470.25	44427.25	139428.5	88163	14039	12192.5	14418	11572	388707	937629.25	639171.25	30868	731316.25	1056863	1032646.5	218125.75	4405.25	3702.75	3421	5225.5	182321	219861.75	257444.5	18133
Vaccinated COVID-19-	12112.25	35975.5	40791	10594	71328.75	130828	31269	12352.5	17508	8434.75	20883.5	16713.5	8098.25	7030.5	14146.25	7898.75	7459.25	415299	14632.25	6301.5	59906.5	386435.5	133797.5	11300.25	14082.75	78841.25	56303	9059.5	5606	9376.75	7528	5693
Vaccinated COVID-19-	22312	34231.75	34739	10787	41384.5	28170	23886.75	14008.5	81781	15771.75	102930.25	88966.25	19879	33192	41510.5	31977	32851	544117	58638.25	14356.5	188033.25	541706	146832	16245	69266.75	126768	95111.25	14640	10821	17371	21173.5	7636.5
Vaccinated COVID-19-	39473.5	83854.75	112207.75	14560.5	22428	47113	38815	10557.5	23522	15091.25	75035	43619	23020	26205.25	24633.25	12406	20939	598184	106962.75	6292.5	191242	614791	413265	22364.25	58664.5	271448	279918.5	10068.5	9152.25	28512.75	33357.5	5441.75
Vaccinated COVID-19-	11944.5	32402.5	26986.5	9905.25	19663.25	30031.5	35287.5	16078.25	20452	9915.5	45666.25	34903.5	7452.75	7457.75	13294.25	7107.25	7149.25	407428.75	12205.75	6468.5	63888.5	448424.25	144398.75	13345.5	17027.5	73083.75	57119	10615	4991	7428.25	6651.5	5803
Vaccinated COVID-19-	34807.5	100186.25	85601.25	17964.25	202677.75	187502.75	103882.5	48036.25	22644	14648.5	95935.25	107433	9255.25	7505.5	20055	8473.25	22617.5	720274.25	47397.5	7594	363606.75	1022568.5	508325.5	63481	47347.75	200930.5	119692.5	9724	9361	34154.5	17972.25	5876.5
Vaccinated COVID-19-	39678	45007.5	91655	11512.75	36714.25	39122	33785.5	14570.25	38664	24173.75	68811	45233	29918.75	50668.75	44043.5	15007.75	19334.5	364142.75	46088	6760	206503.25	463970.5	338852.5	21215.25	4426	3698	3725.75	5472.5	18293	28549.5	37945	6687.5
Vaccinated COVID-19-	18992.5	20387.25	24272.5	8393	34767	29027.5	27243.75	13616.5	24396.25	13400.5	83481.25	63262.25	10180.5	8543	25689.5	11770	10045.5	195798	10627	6558.75	122191	294049	71845.25	11154.25	4339	3554	3608	5278.5	7580.5	10145.25	7210.5	7210
Vaccinated COVID-19-	11612.25	25709	46789	10566.25	18398	23775	31616.25	12580.75	12937.25	7580.5	11075.75	8752	6792.75	4744.25	7685.5	6175	5578.25	292702	14525	5992.25	33476.25	251007	149930	10847.5	10391.75	25242.5	59934.5	9365.75	4927	4123	5800.5	5422.25
Vaccinated COVID-19-	53703.5	74025	116077.5	13352	165666.75	171435.5	46768.5	19916	30728.5	18998.75	40857	20663.5	14629.5	13688.75	21461.75	10462	157216.5	761264.75	124923.5	8023.5	428346	724198.5	397541.75	19314.75	330821	367768.25	355322	9817.25	60386.25	58864.5	56122.5	6092.5
Vaccinated COVID-19-	6837	13142	11323.25	8134	11415	11511.5	10990.5	7158.25	8003.5	5828.75	11607.5	11764.25	5391.25	4052.75	10612.75	6203.75	4720.5	208165	4074.25	5632.75	14603.5	154161	21443	8035.5	9303	13362.5	15881.5	9213	4293	3672	3942.25	5726.5
Vaccinated COVID-19-	74439	123669	84178.25	16105.75	39840	63606	31262.75	15270.75	37855	31166	56676.5	72497.5	32312.5	28678.75	7565.75	7626.75	108792	863103.5	59405.5	7708	412795.25	862820.5	337613.5	30359	268426.5	593995.25	197150	10205	62069.5	148643.5	39858.5	6370.25
Vaccinated COVID-19-	12855.25	20257.75	79121	9919.5	19841	18998.25	24013.25	11974.25	25999	10838	57138.5	28903	10418.75	7202.5	15889.5	9418.25	6776	164179	43912.75	6358	58678	249724.25	325163	12854	4347.5	3702.25	3538	5276	5571	8862	27038	7294.75
Vaccinated COVID-19-	23498	51661	118493.5	9416	199286	140893.5	150164	11686.5	25158	12448.5	24048	22769.75	9674.75	8718.75	8058	6577.75	119934.75	902325.25	693139.5	6766.75	360272	839060	676671	18020.5	258513.75	615346.75	867162.5	9335.5	32374.5	93863.75	204222	5594.75
Vaccinated COVID-19-	51757.75	114884.75	86491.25	16083.5	28257.5	29760.5	12482.25	9376.75	40573.75	60872	27271	19536.25	6891.75	6038.75	5814	6633	25401.5	622934.5	22441.75	6198	279205.5	725015	326218.5	32495	4276	3721.25	3766	5414	24772.75	136180	27529.5	6709.25
Vaccinated COVID-19-	110170.75	202832.5	215532.5	25514.5	75772.25	63759.5	203248.75	22532	42131.5	27513.75	54828.25	42842.25	21592	11372.5	42206.5	14374.5	235144.5	1033186.5	478021.25	11298.25	600602.5	969894.75	856924.25	101409.5	4335.5	3625.5	3452	5377.25	138706.75	400089	226293.75	8710
Vaccinated COVID-19-	22043	69822.75	78403	16310.5	39182.25	48067.75	28132.5	14751.75	65165.25	45625.5	51095.25	40733.5	7637	9795.25	8572.75	8056.75	15487	570606.25	69521	8167	210645.75	739287.25	487528.25	90615	4471.5	3614.25	3668.75	5664	22234.5	145201.75	104569	8151.5
Vaccinated COVID-19-	6519.75	8733.5	9303.5	7631	12540	19234.25	9824.25	7772.75	25991.25	16133.25	37090.75	42484.5	9766	5467.5	18461.5	9624.5	5671.25	49929.5	5140.75	6392.5	10969.25	64950.75	14508	8679.5	4307	3777	3580	5327.25	5746	6807.25	6157.75	6588
Vaccinated COVID-19-	17707.25	44076	28919.25	10111.75	22763.5	21710	10112.25	7794.25	23468.75	8774.75	26310.75	16788	6828	5080.5	8577.25	6208	5893	356305.75	5396.75	6282	53458	355411	49943	8311.75	11215.5	34942.25	16909.75	8572.25	5048	5235	4593	5621
Vaccinated COVID-19-	282875.75	493071.75	685048.75	111448.5	154632	182911	67681	29937.5	57473	55833.75	74548	57536.25	11574.5	32076.75	14422.75	10288.5	791028.25	1489172	1467027.75	175453.5	910466.25	1290351	1397027	573611.5	4421.25	3748.25	3437	5438.5	202731.75	410215.75	475198	53034.75
Vaccinated COVID-19-	6504.25	9518.25	9801.25	7601.5	38361.75	53935.25	15056.25	8336	86472.5	24179	530219	52052.5	33597.25	54850.75	62313	38245.5	43680.5	687766.5	98232	6240.5	300185.75	758322	497958.5	21740	4367.75	3782.75	3612.75	5112.75	33374.25	134066.5	82489.5	6113.25
Vaccinated COVID-19-	11917.5	17136	29386	8389	13476.5	11820.75	13338	8432.5	21517.75	11115	21613	14297.5	8389	5987	13184.75	9659.5	5169	105601.25	5840.5	5646.25	50998.75	215963.5	83217.75	9171	4232	3825	3638.5	5365.5	6084	8543	6907.5	6634.75
Vaccinated COVID-19-	29783	74627	119372.5	17157	40335	44417.75	60240	17989.5	42101	22851	58454	39557.5	38717.25	543977.25	9609	8198	10519.75	440020.25	70867.25	6614.25	173509.25	592014	480924	39299.75	4327.5	3732.25	3652	5351.25	9037.25	62485.25	47640	7244.75
Vaccinated COVID-19-	97705.75	176124.75	109924.5	20084	35114	30582	22408	11744.5	22637.5	16212.5	53725.75	52878.75	12396.25	10142.25	11266.25	10243	119838.25	840643	67489	7146	443377.5	924378.5	390539.5	38987	295530	643795.25	198950.5	9775	36011	97764	23138.5	5457.25
Vaccinated COVID-19-	168558.75	238749.75	323250.5	42818	41795.25	35648.5	40190.5	10201.5	56505	27080.75	115130.75	17494	9689	9402.75	8889.5	7631.5	265412.5	931702.75	448276	11507	625668	962642.5	879360.75	153031	4478.5	3645	3905.5	5278	124476.5	260940.25	226210.5	9286.25
Vaccinated COVID-19-	42031.5	58716.5	52203.5	12400.75	227680.5	195791.75	18265.5	10597.75	18904.5	19715	34791.5	28166.5	4943	3993.75	4318.5	5870.5	87408.75	638387.75	10808	6011	325719.75	666515.25	122783.25	11120.25	233275	273865.75	49173.25	9050.25	35563.5	40868.25	4920.5	5623.25
Vaccinated COVID-19-	90727.5	182354.25	106160.5	13628.5	45651.25	57222.5	26125.75	11522	22802.25	10316.5	44436.5	27512.5	8859.5	10925.5	5653.5	5871.5	155319.25	1062691.5	67938	6145	426811	942230.25	427024.75	24348.25	348931.5	837987.25	226145.5	9237	52126.25	195979.5	32729	5108
Vaccinated COVID-19-	47706	78299.5	122072.5	17324.75	37965	80230.75	25167	12075.25	34689	31958	79071.5	53608	13788.5	12814.75	7592.5	6805.5	36446	628628.5	131267.5	8197.75	254227.5	647242.5	467854.5	31354	82352	258431	358358	9517.75	14428.5	39574.75	49481	5908.25
Vaccinated COVID-19-	239581.5	349670.75	189701.5	22608.5	96284	115407.25	33555	19814	188275.75	122672	52425.75	15889.5	22699.25	29225.25	22073	11354	616569	1334668	293129.75	10428.25	818811	1232645	717318.25	76001.25	964342.75	1280490.75	645065.5	11287.75	327326.75	416724.25	145430.75	5886.5
Vaccinated COVID-19-	49036.5	81656.5	75399.25	12910.5	48932.5	59673.75	34954	16254	15403.75	10783.5	40558.75	22992.5	6459	6516.25	6792.75	7565.25	44308.5	689565.75	57566	6449	268211.5	719625.5	316167.5	19240	121191.75	252535.5	174782.5	8486.5	20820.5	36828	20965.5	5553.75
Vaccinated COVID-19-	15858.5	40646	36162	10383.25	17146.5	20802.5	13338	9473.25	15004.25	8453.25	93488.75	37762	7325	5445.75	20182.5	7194.5	5779.5	335493.25	7301	6250	57571.25	397047.75	108918.5	11613.75	9670.5	43532	20749.25	7545	4730.5	6939.75	4275	5197.5
Vaccinated COVID-19-	79517.75	133451.5	27505.25	9589.25	13179	8679.5	14936	9173	20999.5	8591	37937	23943.5	28355	46625.25	9528.5	9195.75	91476.5	804311.25	8758.25	6123.5	368897.5	760567.75	55376.5	8691.25	199573.75	455975.5	20087.75	9109.25	24015	81949.5	4771	5905.75
Vaccinated COVID-19-	41240.75	81930.5	107530.5	13351.5	61525	46474	17574	9134	225956	41216	384057.5	63602	117732	82082.5	30096.5	8274.75	27342.5	461355.25	168086.5	6361.25	262967.75	612825	511183	23227	4304	3544	3609.5	5273.5	12985.75	37943	64012.25	6583
Vaccinated COVID-19-	28936.5	56903	25033.5	9120.5	25428.75	32256.25	18964.75	11979.75	36553	9806.75	208982.5	104123.5	7743.5	6710.5	8555.5	9142.75	9748.5	496265.25	5889	6027.75	128374	541248.75	49760.25	8806	23373.75	108256.5	15222	7880.5	5222.5	12172.75	4309	5666.5
Vaccinated COVID-19-	13496.75	20002.25	19296	9017	30928.5	29848	34601.25	20625.75	17269.25	6923.5	31779	21095.25	10330	4791.75	17566	11645.75	10079.5	239676.5	16113.75	9240.5	51281.5	160156.75	41792.5	10012.5	19295	19849.5	31111.5	10490.25	5677	4390.75	7072.75	6325.75
Vaccinated COVID-19-	61891.5	110631	174975	18197.25	14802.75	24476.75	19908.5	9443.5	133304	263114.25	298809	21672.25	14028.75	10317.25	16050.5	9511.25	81141.5	872946.75	249855	7119	316938.75	782745	577033	36043.25	209193	572921.5	617565	11068.25	25949.75	74920	95577.5	5483
Vaccinated COVID-19-	23647	37330	60852	10546.75	18987.75	12072	24592	13114	32955.25	24913.5	32128.5	22464.5	22229.5	14407.5	44062.25	22131	11796.5	249410.75	27628.25	7974	108560.25	370240.75	223075.75	15632	4427.25	3820.5	3799	5475.5	9433.25	21378	23807.25	7130.75
Vaccinated COVID-19-	18302	38994.5	91370	14237.5	37800.25	44909.25	46952.75	16905.75	20225.5	10986.25	273218.5	368761.75	13616.5	14535	19723	11798.25	8394	292437	49582.75	7289.25	100513.25	444440.5	388340.5	20524.5	4363.5	3691.75	3468.75	5399.25	7996	23429.25	52530.5	6736.5
Vaccinated COVID-19-	97906.5	158540.75	284666.75	20224	18003.75	35804.5	23657	14053.75	33551	81988.25	124335.25	17584.5	129785.25	15146.5	21994.75	12618.75	219134.75	967915.25	447093	7269	554633.25	927412	823952	51766.75	4396.5	3585.25	3478.75	5239.25	113658.25	330104.75	204547	7271.75
Vaccinated COVID-19-	28888.5	31474	50940.75	12007.75	73448	74381.75	40083.25	13240	26099.5	9628	25926	19800.75	126701.25	128081.5	241810.75	11041	13471.5	247840	19116.25	6549	210772.75	439786	254087	22015	4240	3689.25	3782.75	5205.5	9586.75	14508.5	13342.25	6619.25
Vaccinated COVID-19-	30860.5	82287.5	86852.75	14546.75	103285.75	153625.5	77069.25	34631.75	31412.75	11929.25	14237.5	12904.75	14161.5	20606.75	9191.5	6633.75	22238.5	667407	68979.5	6601.5	201419	653162.25	356197	25734.25	48951.25	283818.5	219400	9610.75	8341	45416.5	18600.75	5964
Vaccinated COVID-19-	43713.25	67356	116917.5	13630.75	45286.5	46848	38181.75	15546.5	41581.25	23880.25	49798.5	36160.75	12808.5	7023	19321.5	9773	31414.75	553131.25	103114.75	8203.5	192415.25	534893	356804	19148	73097.75	166869.5	240930.5	9927	9562	20333	28417	6345.75
Vaccinated COVID-19-	59374	136720.75	198390	18715.75	86086	128395.25	70236	16697.5	48550.75	27213	93715.25	201591.25	11139.75	9427.5	13765.25	12720.75	220968.5	1068186.75	555358.25	12662	344171.5	904768.5	724892	50212.25	211951.5	651557.5	714259	11887.5	28452.75	110518.5	137672	5948.25
Vaccinated COVID-19-	20334.5	46194.75	50711.5	9672.5	26551.75	29497.5	35050.5	10062.25	31358.5	31262.5	86402	59569.75	9395	11888	20325.25	10520.5	10850.25	482105	30013.75	6943.5	107837	461817.5	199770	10930.75	24273	109099.75	91489.75	9403	6339.5	15041.5	13575.5	5831.75
Vaccinated COVID-19-	6554.25	9975.5	8452.5	7658.25	14206.25	5429.5	27115	13390	16870.25	7172	39929.25	19494.5	6741.75	4352.5	7685.5	7514.75	5616.5	97285	5840	6504	9003.5	27956	11135.5	7867.25	8051.25	8881.5	9435.5	7811	4949.25	3946	4024	5749.75
Vaccinated COVID-19-	41991.5	100611.75	102170	17767.5	26054.25	28549.75	19471	12323	18356.75	23339.5	18503.75	18065.75	7171	4835.75	9910.75	10847.25	29790.5	794103.25	91686	7347.5	217826.5	800083.25	430595.25	36460.25	92591.25	487561.5	369906.25	12969	12574	59804.5	39898.25	5987
Vaccinated COVID-19-	131144	201995.25	241797.5	44121.25	154489.5	189465.5	125058.5	61730.5	69860	39704.5	54533.25	34582.75	13025	15803	26381	12985.25	237031	1034573	376938	22864	543766.75	915065.5	762284.75	127274	539382	799422	786839.75	33241.5	111997.5	176764.5	161004.75	7591.5
Vaccinated COVID-19-	44829.75	73777.5	98509	11854.75	12238.25	9404.5	11946.5	8755.25	17087.25	8099	16079.5	13932.5	32278.5	48502.5	14677	9954.75	25410	580126	61210	6848	187276.75	537265.75	311571	14824	42347.75	127445.25	157083	8503.25	7085.25	15124.5	21809.25	5517.5
Vaccinated COVID-19-	90434	151649.25	158613.5	14933.25	27078	41453	28922.75	13166.25	25780	15466	26573	23235	7122.5	5757.25	8419	7289.5	112624.5	841580	192493	7242.5	387645.75	846424.75	526717.5	28705.5	224536	537614	422511	8165.25	28821.75	103795	36041.5	5631
Vaccinated COVID-19-	57883.5	90649.5	96369	16928	18624.75	17572.5	18128	8730.5	36615.25	11493.75	139880.75	28435.25	9313	9785.25	9487	8289	54799.5	712488.5	53285.5	6925.25	270343	663866.25	341368	26105.25	147399.25	280995.25	169430.5	7899.25	22836.5	55698.5	12896.75	5433.5
Vaccinated COVID-19-	9840.5	24807.5	31216.5	8950.5	18497.25	18138.5	22657.25	8142	8851	6945	8058	7183.75	13068	4729.5	54731.5	5859.75	5571.25	233201.5	7851.75	6034.75	29286.25	230034.5	102794.5	8805.75	10235.5	19713	32624.75	9162	4409.5	4398	4952	5826
Vaccinated COVID-19-	17260	30673.5	34822.5	10769.5	22220.75	24262	24976	13399.75	33933	28637.75	36977.5	43204	21466.25	27043.5	11354.25	8999.75	28882.5	587968.25	57193	7821	318841.75	692906.75	447164.5	79067	4352.25	3670.5	3608.5	5184.5	20964.75	58025.5	33862.75	6702.75
Vaccinated COVID-19-	114741	212033.75	166005.25	27757	43388	49894.25	15779.25	12395.75	121863	199879	57434.25	42476.5	8532.25	9140	6005	7565.5	189783	992890	166219.5	9130.75	528392	977134.75	647017.75	111959.25	4280.25	3625	3620.5	5197.75	67109	194674	65410.75	7312
Vaccinated COVID-19-	5983.25	10964	8002.75	7981	5131.5	4094.5	4066.5	5585.5	7535.5	5246	14891.25	14322.25	5081	5068.75	4712.25	5769.5	4894.5	18309	4571	6032.5	8166.5	31113.75	9115.5	8538.5	4315.5	3808.5	3614.25	5230	5325	5660.5	5205.5	6212.5
Vaccinated COVID-19-	14338.5	21841.25	19780	8685.25	36172.75	32058.5	12115.5	9008.5	24593	17881.25	35930.5	33512	7417	5227.5	7378.25	7365.75	6164.25	230281	5100.5	6222.25	57481.75	260670	39176.25	8949.5	12231.75	15859	17593.5	9531.75	4961	5175.75	4047.25	5619.5
Vaccinated COVID-19-	10463.5	20370.5	28874.75	11400.5	15979.25	12624	20863.5	11079	17194.75	7364	62682.5	34849	10202.75	6130	17679	9065.5	6619.75	102327	12086.5	8023.5	11958.5	46615.75	23149.5	9567.25	10984.75	8065.5	21327.5	9848.25	5150.5	3879	5667.25	6204.5
Vaccinated COVID-19-	6288.5	14114.25	8078.25	7769.25	5711	4589.5	4726	6311.75	12689	6246	18466.25	13502.25	5241.5	4564	7278.75	6645.5	4837	130497.25	4877.5	5769.5	7184.5	60659.5	7957	6747.25	7819	7150.25	10551	7888.5	4480.25	4059.5	3801.25	5679.25
Vaccinated COVID-19+	34302	130376.5	129661	14424	72892.5	76705.25	40556.75	12638.25	29638	27523.75	68462.5	59974	12008.25	15251	30027.5	16089	46682.25	885216.5	281213.25	9049	219940.25	874694	542177	45995.25	18931	152153	93063	6584.25	4733.75	23647	3883	5255.5
Vaccinated COVID-19+	24225.25	31390	109020.5	9222.5	119436.5	160240.75	53692.5	23877.25	30641.75	16245	79410	53515.5	11062.75	6285	15621	11475.5	34978	397394.25	161394.75	8924.75	174832.75	584972	455787.5	18930.25	60487.5	147502.75	350394.25	9140.75	4826.75	12372	4922	5824
Vaccinated COVID-19+	13663.25	33099.5	59949.75	9361.5	22025.5	36179.5	28348	15328	137738.25	128431.5	144461.5	109851.25	73869.25	90783	15794.5	10546.75	11935	389454.25	72566.5	8178.25	92212.25	665789	330018	28777.5	6332.25	24511	19266.25	6615.25	4628.5	5804.75	3862	5442
Vaccinated COVID-19+	9140.5	9848.5	21305.25	7997	22302	21113	18170	11227.25	21152.5	12940.5	88208.25	114380.5	7434	5213.5	10792.75	8660.5	5884.75	108989.5	8937	6612.5	19264.25	163714.5	53744.75	9970	6641.25	8621	12986	7511.25	4375.75	4155	3747.5	5408.75
Vaccinated COVID-19+	96807.25	146937.5	59710.5	9697.75	60174	62989.5	20344.5	11436	26930	21709	194491.5	65800.75	22066.5	10976.5	175339	15327	60851.5	643901.5	7997.5	5881.5	340153	611181	138411	10430.5	4252	3634.5	3665.25	5315	57062.25	132323.5	12288.5	6234.5
Vaccinated COVID-19+	63670.75	113014	188056.25	22432.5	34844.75	47880.5	49640.5	19124.25	49792.75	40924.75	113589.25	86813.5	63769.5	38778	15827.5	10783	125795.5	780256	591309.5	15872.5	416149.5	945725.5	861102.75	165848.5	58701	168731.25	200652.25	8239.75	4451.75	34522.25	9879.75	5363
Vaccinated COVID-19+	22113.5	29203.5	45847	10386	33861	38840.5	49367.75	17237.75	34578.5	9577.5	64790	47223.5	18178.5	8180	29685.5	16331.5	13527.75	266152	46069	8456.25	136499.25	513246.5	244665.75	28724	5548	2985	4667	12157.25	4467	5550.25	3759.75	5407
Vaccinated COVID-19+	118804.25	215431.5	236385	32046.5	29882.25	34105.75	26975.75	16546.5	69459.5	31065	97746	110964.75	31675.25	21198.5	37049.5	22584.75	405211	1209057	762831.75	39506.5	575107.25	1102364.25	852971	217341.25	130803.75	345283.5	237082	10920	6126.5	147923.5	16655.5	5464.5
Vaccinated COVID-19+	50536.5	88005.5	92004.5	11913	23012.5	34929.25	18809.5	11138.5	21809.5	14654	25426	16226.25	13219.75	7895.75	18457	10324.75	31631.75	516337.25	37743.5	6237.75	230311.25	653936.25	320295	17793.5	4557.5	3753.5	3471.25	5553.75	31794.5	115655	39799.75	6421
Vaccinated COVID-19+	17624.5	13216.5	26845.75	7280	28405.25	19443.75	26777.5	13791.75	19097.75	9819.25	62669	52093.25	12732.75	7024.5	21317.75	12149.5	13020	155544.25	23304.5	7848.75	56919	202826.5	65077	10276.5	15955.75	13702.75	25588.5	7423	4401	4677.25	3930	5659
Vaccinated COVID-19+	101786.5	158736.25	281118.5	32484	93881	71736.25	30364.5	14424	30514.75	17514	48784.5	29704	20281.25	9041.5	32719.5	18108.75	26278.5	312454.75	59350.5	8715	268515.25	501860.5	406845.5	26135.75	4142.25	3650.75	3579.5	5567.75	17785.25	20067.25	36831	7445.75
Vaccinated COVID-19+	9173.75	9886.75	29137.5	8589.25	24716.75	26147.75	24386	12860.5	17734.5	9091.75	34638.5	25472	12047	5052.5	12939.25	9187.75	6770.25	116397	17568.5	6893.25	35387.25	263345.75	132090.5	13795	7630.5	10739.25	30611.75	7164.5	4170	4327	4090.5	5370
Vaccinated COVID-19+	7677.25	7396.75	19771.5	6958	16378	22032.5	17631.75	9492.5	30350.75	14242	51487	28930.5	36572	18406.75	55701	15785.25	6139.25	63952.5	10852	7344	23763.25	217764.75	129109	11850.5	5993	5834.5	10416	6608	4822.5	4692.5	4372	5645.25
Vaccinated COVID-19+	65955.5	93292.5	142507.5	14265.75	58290.75	85179	72813.25	27257	100313.25	14506	205679.5	65264	25055.25	10289.25	46578.75	30789	116077.25	662538	312514	12407.25	355450	791791.75	578579.5	44285	47223.5	99911	111630.75	8662.75	5257.5	25541.75	6623.5	6071.5
Vaccinated COVID-19+	6693	7094.5	17973	7952	16943	12306	19949	11991	13116.75	5649	16826.75	11096.75	12112.75	5735	15704	10986	6172.5	77873.25	12033.75	7074.75	24747	209152.25	100836.75	15682.75	236201.5	17896.60326	30170.96497	26127.5	4614.5	4296	3635	5587
Vaccinated COVID-19+	14746.5	24334.5	13638.75	7534	77132	257723.5	191976	84407.5	22645.5	13855.25	39238.75	26183.75	10055	9284	17297.5	10171.5	9327.5	328340.25	11537.75	7129.75	120339	620604.5	112980.5	14146	2611.5	2293.5	2242	8296.740493	4405.5	6268.75	3760.5	5255
Vaccinated COVID-19+	52766.5	92739.5	82741.75	12608.25	29014.75	18509	24088.5	16677.75	38190.5	27147	71445.75	60522.5	8147	7421.5	10871.5	8899.5	55248.25	666705	93422	6974.25	337021.5	928806.5	509249.75	49965.5	30204.25	135519	70981.75	6174.75	5591.5	60915.25	4123	5542.25
Vaccinated COVID-19+	14188	18449.5	30133	10928.5	110879.75	110974.75	32608.5	16377.5	32553	26335.5	63721.5	50775.5	4758.25	4127.25	3973.5	5810.25	20624	217172.5	45414	10731.5	97486.25	330786	134477	30891.75	8867	10022.75	17163	7703	4461.5	5058.25	4062.75	5399.5
Vaccinated COVID-19+	42202	62966.5	135152.5	14113.25	92567.5	42953.75	88868	12062	17477	8347.25	17580.5	13350.5	15121.25	10248.5	43823.75	13707.75	95729.75	569907.5	362936.5	8471	404219	816014.75	741378	80711.5	62631.25	110128.25	163594.5	8373.5	4323.25	15771.5	6172.25	5320
Vaccinated COVID-19+	79283.25	152785	141892.5	20060.75	60443	65417	41655.25	13001	57688	35446.5	118183.5	56180.5	12598	10591.5	18874	10082.5	182351.5	961222.75	375922.5	15831.5	449859.25	1049089.5	650194.25	103901	227281.5	560051	457150.75	13552.5	4619	41174.5	3994.25	5295.75
Vaccinated COVID-19+	14443.5	16636.75	33724.5	7713	63152.25	61249.75	63762.75	13498.25	47499	21998	49886.75	36379.5	66208.75	38914	27276.75	15099.25	12983.75	166547	27537	7507.25	107590.75	382531	203671.5	14325.75	10240.75	10845.25	23780.75	6893.25	4613.25	4899.5	4318.75	5732.5
Vaccinated COVID-19+	11767.5	30779.5	40287.5	8918.25	19202.25	33771.25	21865	12187	20803.5	7391	38772.5	36981.5	18254	8169	10750.75	8835	12623	522466	84515	7434	137468	822613.5	455646.5	36964	7096.25	5046.75	24629.5	6500.75	4626	9380	3843.75	5229.75
Vaccinated COVID-19+	230109.25	354258.5	276467.5	48529.5	56160.5	60245.75	23631	13661.75	68671	98573.25	124032.5	92470.5	97537.75	106496	42887.5	30160.25	770323.5	1430048.25	726709.5	44675.25	863485	1340712.25	925591	251530.25	230215.25	510350.5	206822.5	14866.25	39615	300684.5	23083.5	5506
Vaccinated COVID-19+	62999.75	86060.25	223900.5	30044	31744.5	61657	37466	21879.25	58246	30838.5	79193	69184	28032.5	10301	45387.5	27622.25	124339	678431	555959.75	25308.25	374494.75	848484	832303	132725	47590.25	107478.75	175802.5	12999	4755	16273.25	7146	5762.75
Vaccinated COVID-19+	159855.5	233959.75	209241.5	32199	73336	75187.5	39912.5	25826.25	101475.75	90633	159910	131710.5	27057	17975.5	55940.25	23518.75	502370.75	1178079.5	576837.75	42697.5	611071	1080177.75	732330	161977.75	125376.25	265091.5	139908.25	13597.25	6869.25	84186.25	8151.75	5689.75
Vaccinated COVID-19+	34089.25	65041.5	84622.75	12687.5	14011	16343.5	14250.5	9628.5	15059.5	8352	123170.5	15947.5	9581.5	8259.25	13118.25	9617	39805.75	530682.5	156461.5	8182	198298.25	729124	410265.75	38194.25	13095.5	59092	49706.5	6712.25	4503	22091.25	3758.75	5633.75
Vaccinated COVID-19+	189921.5	247038	125043.75	13737.5	68150.75	52825.5	13145	9145.25	14049.75	9255.5	12416	11218.5	12028.25	9243.75	16452.5	9607	611675.75	1255968	206980.75	7671	726070.25	1171359.75	506160.75	32264.5	239346.75	442364.75	105570	6724.5	31575.25	294792	6551.75	5861.5
Vaccinated COVID-19+	40417	55666	25157.5	7964.25	43738.5	44812.5	32498.5	19111.25	31613.5	23628.5	80358.5	55869.25	15626.5	11660.5	29790	14409	226541.5	1058511.25	78688	14970.5	529909	1393517.75	271756.5	31741	33371.75	80954.75	11328.25	6523.5	4957.25	10790	4811	6068
Vaccinated COVID-19+	13599.25	19839	38966.5	8599	19059.5	17196.5	17316	11208	58802	9453.5	63000.5	79263.75	83039.75	8754.75	20416	14060.25	8220.5	241559.5	25332.25	6887	62019.75	457968.75	185297.25	16063	16520.75	310422.75	5628	6728.5	4404.5	5652.5	3892.25	5427.25
Vaccinated COVID-19+	13348.5	17083.5	40329	8080.5	42159.25	72283.75	51923	21297	121307.5	53342.75	670539.5	82457.25	10152.25	6807.75	17741.75	9588.5	9201.75	242561	30537.25	6611	72249.75	445839.75	222661	12238	14040.5	22604.75	8139.375154	6722.25	4702	5593.5	3885.5	5712
