# Supplementary material for: ChAdOx1 nCoV-19 (AZD1222) vaccine-induced Fc receptor binding tracks with differential susceptibility to COVID-19
Source: Nat Immunol. 2023 Jun 15;24(7):1161–72. doi: 10.1038/s41590-023-01513-1 (PMC10307634; doi:10.1038/s41590-023-01513-1)
Supplement: Source Data Fig. 5 — Raw data. [file 41590_2023_1513_MOESM7_ESM.xlsx]

## Sheet: Fig.5A
Cases			Controls
FcR2B_WT.S	FcR3B		FcR2B_WT.S	FcR3B
18931	4733.75		10312.5	5030.5
60487.5	4826.75		4279.5	5125.5
6332.25	4628.5		4281.25	5455.25
6641.25	4375.75		4511.25	5832.25
4142.25	17785.2		4303	60332.8
7630.5	4170		4349.75	5793.25
4252	57062.2		4123	21919.2
58701	4451.75		4252	53043.2
5548	4467		4362	39120.5
130804	6126.5		14554.5	6156
4557.5	31794.5		4272.25	5863
15955.8	4401		4358.75	27093.5
5993	4822.5		4407	7623.25
47223.5	5257.5		4294.75	10648.2
236202	4614.5		4298	134694
2611.5	4405.5		4275.5	19858.5
30204.2	5591.5		4243.25	5059
8867	4461.5		4451.5	213312
62631.2	4323.25		918576	234266
227282	4619		4225	5582.5
10240.8	4613.25		126411	19369.5
7096.25	4626		4375.5	47302.5
230215	39615		4503	6516.25
47590.2	4755		4309.5	19474.5
125376	6869.25		4409	10223.2
13095.5	4503		4248.5	119090
239347	31575.2		4356	55969.5
33371.8	4957.25		4246.5	22910
16520.8	4404.5		4282.75	7378
14040.5	4702		4360.25	12659.2
			4289.75	5789.75
			4201.75	6144
			22215.2	5050
			4340	148956
			4353.25	7454.5
			4330	5783
			4185.5	5648.5
			4340	15618.2
			4328.5	12956.2
			4560	10171.2
			4462.5	31066.2
			4367	49364.8
			4404	5090.25
			4316.5	15896.2
			22846.5	5708.5
			71046.5	11220.2
			80861.5	12547.2
			21930	5703.25
			15841.2	5256
			36457.5	7380.5
			43973.8	8475.25
			4298.5	5650.5
			4471.75	216120
			17490	5251.75
			7733.25	4340.75
			329192	46972.5
			389921	50473
			8024.75	4663.5
			78340	12229.8
			4499.5	37249.5
			4274	74524
			4413.75	5374
			4423.5	10203.5
			4462.75	26068.2
			4467.5	11962.8
			4265	5969
			4215	8681
			4252.5	9113
			57780.8	9868
			4339	67200.5
			9261.5	4501.75
			4273	7183
			114168	16779.2
			179207	25531
			13005.2	4510.25
			119017	13217.2
			9093.25	4997.5
			168505	38694.5
			4462	74715.2
			10579	4559.25
			13007	4908.5
			4378.75	8931.25
			15676.2	6253.25
			4405.25	182321
			14082.8	5606
			69266.8	10821
			58664.5	9152.25
			17027.5	4991
			47347.8	9361
			4426	18293
			4339	7580.5
			10391.8	4927
			330821	60386.2
			9303	4293
			268426	62069.5
			4347.5	5571
			258514	32374.5
			4276	24772.8
			4335.5	138707
			4471.5	22234.5
			4307	5746
			11215.5	5048
			4421.25	202732
			4367.75	33374.2
			4232	6084
			4327.5	9037.25
			295530	36011
			4478.5	124476
			233275	35563.5
			348932	52126.2
			82352	14428.5
			964343	327327
			121192	20820.5
			9670.5	4730.5
			199574	24015
			4304	12985.8
			23373.8	5222.5
			19295	5677
			209193	25949.8
			4427.25	9433.25
			4363.5	7996
			4396.5	113658
			4240	9586.75
			48951.2	8341
			73097.8	9562
			211952	28452.8
			24273	6339.5
			8051.25	4949.25
			92591.2	12574
			539382	111998
			42347.8	7085.25
			224536	28821.8
			147399	22836.5
			10235.5	4409.5
			4352.25	20964.8
			4280.25	67109
			4315.5	5325
			12231.8	4961
			10984.8	5150.5
			7819	4480.25

## Sheet: Fig.5B
ADNP - phagocytosis score
COVID-19+	89.9314	93.1542	67.7194	76.602	61.5518	111.221
COVID-19-	78.9672	92.4147	75.5211	95.2437	71.76	75.5211

## Sheet: Fig.5C
ADCP - phagocytosis score
COVID-19+	192.897	162.269	161.51	188.033	193.556	233.188
COVID-19-	238.595	243.406	258.617	274.284	367.249	232.536

## Sheet: Fig.5D
ADCD - complement deposition
COVID-19+	58530.5	37863	9729	13207
COVID-19-	118204	114127	49958	136863

## Sheet: Fig.5E
cytokine release	MIP-1a	IL-1b	IL-6	IL-8	IL-12p70	IL-1RA	RANTES	IFNg	GM-CSF	TNFa	TGFa	MIP-1b	IFNa	MCP-1	MIP-3a	CXCL1	IL-1a	IL-18	M-CSF	IL-3	VEGF-A
COVID19+	14507	115.5	304	56506	108.5	1589	31503	136	65.5	198	91	38543.5	220	46652	104	1633	735.5	259	435	422	6240
	13132	142	189	35408.5	115	1144.5	12270.5	161.5	72	141	73.5	22958.5	204	23820	95	816	367.5	163	307.5	270.5	4883
	33720	302	22947	59469	99.5	6470.5	18721	171	67.5	338	157	52222	226	24566.5	981.5	11278	2310	374	760.5	350	5344
	46147	389	29815	68703.5	201	8335	25370.5	229	125	507.5	201	67049	282	30940.5	1118	17641	3487	484.5	1016	424	8803.5
COVID19_	16296.5	198.5	283	22304	161	1830	7312.5	154	115.5	178	127	20788	176	15188	133	703	466.5	252.5	351	279	5222
	10854.5	102.5	167	17137	110	755	6617	95.5	51	107	67	16679	114	12222.5	93.5	465	306.5	129	222	213	2550
	29803.5	306.5	13129.5	20110.5	123.5	3811.5	5496	174	57.5	279	140		237	13747.5	608	5259	1610.5	236.5	450.5	377	4707.5
gr 1
gr 2
gr 3
gr 4
gr 5
gr 1
gr 2
gr 3
gr 4
gr 5
gr 1
gr 2
gr 3
gr 4
gr 5
gr 1
gr 2
gr 3
gr 4
gr 5
gr 1
gr 2
gr 3
gr 4
gr 5
gr 1
gr 2
gr 3
gr 4
gr 5
gr 1
gr 2
gr 3
gr 4
gr 5
gr 1
gr 2
gr 3
gr 4
gr 5
gr 1
gr 2
gr 3
gr 4
gr 5
gr 1
gr 2
gr 3
gr 4
gr 5
gr 1
gr 2
gr 3
gr 4
gr 5
gr 1
gr 2
gr 3
gr 4
gr 5
gr 1
gr 2
gr 3
gr 4
gr 5
gr 1
gr 2
gr 3
gr 4
gr 5
gr 1
gr 2
gr 3
gr 4
gr 5
gr 1
gr 2
gr 3
gr 4
gr 5
gr 1
gr 2
gr 3
gr 4
gr 5
gr 1
gr 2
gr 3
gr 4
gr 5
gr 1
gr 2
gr 3
gr 4
gr 5
gr 1
gr 2
gr 3
gr 4
gr 5
gr 1
gr 2
gr 3
gr 4
gr 5
gr 1
gr 2
gr 3
gr 4
gr 5
gr 1
gr 2
gr 3
gr 4
gr 5
gr 1
gr 2
gr 3
gr 4
gr 5
gr 1
gr 2
gr 3
gr 4
gr 5
gr 1
gr 2
gr 3
gr 4
gr 5
gr 1
gr 2
gr 3
gr 4
gr 5
gr 1
gr 2
gr 3
gr 4
gr 5
gr 1
gr 2
gr 3
gr 4
gr 5
gr 1
gr 2
gr 3
gr 4
gr 5
gr 1
gr 2
gr 3
gr 4
gr 5
gr 1
gr 2
gr 3
gr 4
gr 5
gr 1
gr 2
gr 3
gr 4
gr 5
gr 1
gr 2
gr 3
gr 4
gr 5
gr 1
gr 2
gr 3
gr 4
gr 5
gr 1
gr 2
gr 3
gr 4
gr 5
gr 1
gr 2
gr 3
gr 4
gr 5
gr 1
gr 2
gr 3
gr 4
gr 5
gr 1
gr 2
gr 3
gr 4
gr 5
gr 1
gr 2
gr 3
gr 4
gr 5
gr 1
gr 2
gr 3
gr 4
gr 5
gr 1
gr 2
gr 3
gr 4
gr 5
gr 1
gr 2
gr 3
gr 4
gr 5
gr 1
gr 2
gr 3
gr 4
gr 5
gr 1
gr 2
gr 3
gr 4
gr 5
gr 1
gr 2
gr 3
gr 4
gr 5
gr 1
gr 2
gr 3
gr 4
gr 5
gr 1
gr 2
gr 3
gr 4
gr 5
gr 1
gr 2
gr 3
gr 4
gr 5
gr 1
gr 2
gr 3
gr 4
gr 5
gr 1
gr 2
gr 3
gr 4
gr 5
gr 1
gr 2
gr 3
gr 4
gr 5
gr 1
gr 2
gr 3
gr 4
gr 5
gr 1
gr 2
gr 3
gr 4
gr 5
gr 1
gr 2
gr 3
gr 4
gr 5
gr 1
gr 2
gr 3
gr 4
gr 5
gr 1
gr 2
gr 3
gr 4
gr 5
gr 1
gr 2
gr 3
gr 4
gr 5
gr 1
gr 2
gr 3
gr 4
gr 5
gr 1
gr 2
gr 3
gr 4
gr 5
gr 1
gr 2
gr 3
gr 4
gr 5
gr 1
gr 2
gr 3
gr 4
gr 5
gr 1
gr 2
gr 3
gr 4
gr 5
