# Supplementary material for: ChAdOx1 nCoV-19 (AZD1222) vaccine-induced Fc receptor binding tracks with differential susceptibility to COVID-19
Source: Nat Immunol. 2023 Jun 15;24(7):1161–72. doi: 10.1038/s41590-023-01513-1 (PMC10307634; doi:10.1038/s41590-023-01513-1)
Supplement: Source Data Fig. 6 — Raw data. [file 41590_2023_1513_MOESM8_ESM.xlsx]

## Sheet: Sheet1
S-specific		fucosylation	G1	G2	SIALYLATION	bisection	G0
HIV-	3B+2B+	0.931494	0.404076	0.41367	0.163042	0.112716	0.182254
HIV-	3B+2B-	0.938174	0.415139	0.400628	0.167736	0.109707	0.184233
HIV-	3B-2B+	0.941992	0.397943	0.438336	0.182525	0.108615	0.163722
HIV-	3B-2B-	0.944538	0.394253	0.441574	0.192907	0.106457	0.164173
total		fucosylation	G1	G2	SIALYLATION	bisection	G0
HIV-	3B+2B+	0.941642	0.388586	0.384664	0.16231	0.131124	0.22675
HIV-	3B+2B-	0.935126	0.412841	0.309052	0.133514	0.143463	0.278108
HIV-	3B-2B+	0.931549	0.425397	0.352685	0.148862	0.146711	0.221918
HIV-	3B-2B-	0.958047	0.413877	0.326788	0.146799	0.157564	0.259335
